# Supplementary material for: 2-Meth­oxy-6-[(Z)-[(5-methyl-2-pyrid­yl)imino­meth­yl]phenol
Source: Acta Crystallogr Sect E Struct Rep Online. 2009 Aug 15;65(Pt 9):o2170. doi: 10.1107/S1600536809031699 (PMC2970039; doi:10.1107/S1600536809031699)
Supplement: Supplementary file 2 [file e-65-o2170-Isup2.hkl]

# 
# h,k,l, Fc-squared, Fo-squared, sigma(Fo-squared) and status flag 
# 
data_I
_shelx_title ' liuxingyu04 in P2(1)/c' 
_shelx_refln_list_code          4 
_shelx_F_calc_maximum      157.30 
_exptl_crystal_F_000       512.00 
_reflns_d_resolution_high  0.7702 
 
loop_ 
 _symmetry_equiv_pos_as_xyz 
 'x, y, z' 
 '-x, y+1/2, -z+1/2' 
 '-x, -y, -z' 
 'x, -y-1/2, z-1/2' 
 
_cell_length_a    11.5995 
_cell_length_b     4.9546 
_cell_length_c    23.9983 
_cell_angle_alpha  90.000 
_cell_angle_beta  117.609 
_cell_angle_gamma  90.000 
 
_shelx_F_squared_multiplier     1.000 
 
loop_ 
 _refln_index_h 
 _refln_index_k 
 _refln_index_l 
 _refln_F_squared_calc 
 _refln_F_squared_meas 
 _refln_F_squared_sigma 
 _refln_observed_status 
   1   0   0     1928.19     2108.23     78.36 o 
   2   0   0     6792.07     6848.56    252.16 o 
   3   0   0        0.94        1.10      1.49 o 
   4   0   0      932.27      995.10     42.99 o 
   5   0   0      571.83      613.58     17.82 o 
   6   0   0       13.76       12.71      1.57 o 
   7   0   0     1786.07     1867.73     41.26 o 
   8   0   0       81.69       85.44      6.49 o 
   9   0   0      141.73      134.25      6.83 o 
  10   0   0       21.97       19.06      2.95 o 
  11   0   0       21.22       18.88      3.88 o 
  12   0   0        9.50        5.71      3.61 o 
  13   0   0        1.84        2.53      4.98 o 
   1   1   0        9.28        9.00      1.15 o 
   2   1   0    24741.82    23212.15    629.79 o 
   3   1   0      222.55      213.81      4.54 o 
   4   1   0      459.86      408.33      7.29 o 
   5   1   0     1510.92     1646.96     24.54 o 
   6   1   0        0.59       -0.73      0.76 o 
   7   1   0       10.60       11.59      1.25 o 
   8   1   0      128.31      116.61      3.19 o 
   9   1   0      106.83      115.30      4.11 o 
  10   1   0       24.18       25.86      2.40 o 
  11   1   0       17.06       13.20      2.33 o 
  12   1   0       16.94       19.57      3.90 o 
  13   1   0        4.93        4.03      4.69 o 
   1   2   0        6.71        8.58      0.99 o 
   2   2   0       59.13       39.37      1.72 o 
   3   2   0     1389.45     1433.99     25.60 o 
   4   2   0      337.27      313.27      6.03 o 
   5   2   0       56.50       59.15      2.32 o 
   6   2   0      293.24      263.97      5.59 o 
   7   2   0       85.95       86.28      2.77 o 
   8   2   0        0.56        1.33      1.34 o 
   9   2   0       41.88       33.44      3.04 o 
  10   2   0       15.33       14.79      2.27 o 
  11   2   0        3.29        3.13      2.47 o 
  12   2   0        1.04        0.60      2.58 o 
   1   3   0      316.22      291.95      5.84 o 
   2   3   0       89.91      102.30      2.61 o 
   3   3   0        4.27        3.43      0.91 o 
   4   3   0      200.63      180.25      4.72 o 
   5   3   0       10.55       14.02      1.70 o 
   6   3   0        5.39        9.12      2.01 o 
   7   3   0        0.49        3.22      2.00 o 
   8   3   0        9.30        6.33      1.76 o 
   9   3   0        0.57       -1.24      1.80 o 
  10   3   0        0.49        0.05      2.21 o 
  11   3   0       11.31        6.14      3.50 o 
   0   4   0      128.49      160.19      7.36 o 
   1   4   0        6.69        5.83      1.39 o 
   2   4   0        1.13        2.70      1.79 o 
   3   4   0        4.29        4.66      1.84 o 
   4   4   0        2.32        1.69      1.81 o 
   5   4   0        4.92        2.41      2.67 o 
   6   4   0        0.00       -1.94      1.94 o 
   7   4   0        2.39        0.38      2.18 o 
   8   4   0       52.21       46.36      4.20 o 
   9   4   0        1.09       -1.89      2.20 o 
  10   4   0        1.20        4.70      3.20 o 
   1   5   0        4.33        6.51      2.08 o 
   2   5   0       13.71       16.50      2.78 o 
   3   5   0        0.14       -1.38      2.29 o 
   4   5   0       21.71       19.63      3.01 o 
   5   5   0        1.62        3.10      2.41 o 
   6   5   0        1.14        3.46      2.68 o 
   7   5   0       18.03       22.47      3.33 o 
   8   5   0        1.06        2.19      2.81 o 
   1   6   0        5.63       13.17      4.07 o 
   2   6   0        5.54        6.19      3.62 o 
   3   6   0        0.49       -0.16      4.22 o 
   4   6   0        0.48        2.14      2.92 o 
 -13   1   1        2.03        2.03      3.03 o 
 -12   1   1        0.16        0.67      2.25 o 
 -11   1   1        0.01        1.75      2.10 o 
 -10   1   1       16.73       14.26      2.07 o 
  -9   1   1      153.02      148.48      4.13 o 
  -8   1   1        8.71        7.18      1.34 o 
  -7   1   1      165.38      162.33      4.39 o 
  -6   1   1      171.74      167.30      3.56 o 
  -5   1   1      802.15      949.25     14.51 o 
  -4   1   1       64.54       63.80      1.95 o 
  -3   1   1      555.43      612.70     14.62 o 
  -2   1   1       26.38       14.33      1.23 o 
  -1   1   1      190.46      168.31      4.40 o 
   0   1   1      582.22      504.88     14.42 o 
   1   1   1     1031.56     1013.35     28.33 o 
   2   1   1    23765.55    22432.20    608.73 o 
   3   1   1      117.82      122.69      2.74 o 
   4   1   1      512.78      516.64      7.69 o 
   5   1   1      501.31      551.93      8.90 o 
   6   1   1       28.30       27.09      1.45 o 
   7   1   1       24.23       25.72      1.58 o 
   8   1   1       75.19       84.73      2.97 o 
   9   1   1       85.07       74.99      3.38 o 
  10   1   1        5.96        5.25      2.33 o 
  11   1   1        4.56        5.69      2.10 o 
  12   1   1       28.86       23.02      3.78 o 
 -12   2   1        3.62        2.70      2.57 o 
 -11   2   1       97.69       79.09      7.13 o 
 -10   2   1       35.59       27.73      2.55 o 
  -9   2   1       17.09       17.06      2.14 o 
  -8   2   1       21.80       14.09      1.78 o 
  -7   2   1       83.66       95.93      3.05 o 
  -6   2   1        5.48        6.73      1.12 o 
  -5   2   1      910.75      874.01     13.65 o 
  -4   2   1       42.50       53.87      2.59 o 
  -3   2   1     1816.10     1963.86     34.64 o 
  -2   2   1      192.91      190.64      4.31 o 
  -1   2   1      328.46      306.41      6.90 o 
   0   2   1      591.91      549.50     10.42 o 
   1   2   1       14.21       13.40      1.09 o 
   2   2   1      518.67      528.78      9.12 o 
   3   2   1      781.94      824.10     13.82 o 
   4   2   1     4549.18     4250.46     67.05 o 
   5   2   1      170.85      177.28      3.52 o 
   6   2   1       17.45       14.37      1.36 o 
   7   2   1        0.66        0.76      1.16 o 
   8   2   1       17.02       17.79      1.86 o 
   9   2   1       38.91       35.76      2.94 o 
  10   2   1       13.61       10.61      2.19 o 
  11   2   1       17.92       19.01      3.06 o 
  12   2   1        0.55        2.00      2.72 o 
 -12   3   1        0.18       -1.23      4.63 o 
 -11   3   1        0.69        0.90      2.59 o 
 -10   3   1        1.01        0.23      2.18 o 
  -9   3   1        8.38        7.17      2.40 o 
  -8   3   1      132.50      107.48      3.85 o 
  -7   3   1      490.38      404.49      9.09 o 
  -6   3   1       95.72      115.11     11.82 o 
  -5   3   1      167.70      180.11      5.50 o 
  -4   3   1       22.26       23.79      1.47 o 
  -3   3   1       25.79       22.92      1.57 o 
  -2   3   1       11.65        8.48      1.24 o 
  -1   3   1      383.01      377.57      9.43 o 
   0   3   1       68.20       65.48      2.75 o 
   1   3   1        8.35        8.49      1.12 o 
   2   3   1      123.21      124.46      2.93 o 
   3   3   1        3.90        4.85      0.96 o 
   4   3   1       15.37       25.15      2.85 o 
   5   3   1        9.21        6.79      1.43 o 
   6   3   1       75.85       69.91      3.98 o 
   7   3   1        2.51        0.27      1.82 o 
   8   3   1       14.97        9.30      1.96 o 
   9   3   1        2.20        1.02      1.99 o 
  10   3   1        0.36        0.69      2.10 o 
  11   3   1       15.25       15.49      3.19 o 
 -10   4   1        7.82        7.05      2.98 o 
  -9   4   1       59.27       52.96      5.87 o 
  -8   4   1       24.27       21.74      2.68 o 
  -7   4   1        1.47        3.08      2.28 o 
  -6   4   1       62.63       48.56      4.17 o 
  -5   4   1       74.23       58.77      4.34 o 
  -4   4   1        0.03       -1.62      1.62 o 
  -3   4   1       13.02       17.08      1.91 o 
  -2   4   1      142.22      130.50      3.41 o 
  -1   4   1        6.02        8.27      1.28 o 
   0   4   1       55.30       63.17      3.46 o 
   1   4   1       24.29       22.17      3.36 o 
   2   4   1       27.37       30.59      2.31 o 
   3   4   1        3.16        7.73      2.24 o 
   4   4   1        0.05        2.78      1.66 o 
   5   4   1        2.80        3.16      1.73 o 
   6   4   1        8.31        4.22      1.93 o 
   7   4   1        0.33        1.18      2.10 o 
   8   4   1        6.04        3.44      2.31 o 
   9   4   1       40.78       43.43      8.06 o 
  10   4   1        3.48       -4.33      5.09 o 
  -8   5   1       16.06       20.62      3.24 o 
  -7   5   1       17.10       19.18      3.42 o 
  -6   5   1       17.16       19.40      4.68 o 
  -5   5   1        0.54       -2.19      2.19 o 
  -4   5   1        0.09        0.88      2.66 o 
  -3   5   1        0.15        2.86      2.71 o 
  -2   5   1        4.89        2.62      2.67 o 
  -1   5   1       40.98       60.79      3.81 o 
   0   5   1       18.57       30.67      3.25 o 
   1   5   1       48.95       65.44      3.57 o 
   2   5   1        6.22        5.72      2.26 o 
   3   5   1        0.13       -2.55      2.56 o 
   4   5   1        5.72        3.47      2.40 o 
   5   5   1        0.91       -0.11      2.28 o 
   6   5   1       11.89        9.62      3.43 o 
   7   5   1        6.95        8.06      2.70 o 
   8   5   1        0.01        1.88      2.59 o 
  -5   6   1        7.49        9.78      6.75 o 
  -4   6   1        4.30        0.79      4.14 o 
  -3   6   1        5.98       -2.88      2.88 o 
  -2   6   1       21.47       35.51      3.96 o 
   1   6   1        7.33       13.76      5.73 o 
   2   6   1       22.09       30.93      4.39 o 
   3   6   1        0.01       -1.12      2.70 o 
   4   6   1        6.58        8.61      3.24 o 
 -13   0   2        5.50        9.97      5.29 o 
 -12   0   2       19.87       17.82      4.01 o 
 -11   0   2        1.78        0.56      3.00 o 
 -10   0   2        0.39        0.42      2.10 o 
  -9   0   2        3.82        1.18      1.89 o 
  -8   0   2      301.85      335.15      9.99 o 
  -7   0   2     1918.01     2216.96     43.07 o 
  -6   0   2      376.57      394.80     10.32 o 
  -5   0   2       30.70       41.99      2.29 o 
  -4   0   2      303.75      321.12     10.08 o 
  -3   0   2       63.42       95.33      4.46 o 
  -2   0   2     1641.58     2321.42     86.00 o 
   0   0   2      584.67      474.02     18.63 o 
   1   0   2      966.16      838.89     31.58 o 
   2   0   2     2657.93     2486.42     68.16 o 
   3   0   2      905.02      817.79     34.13 o 
   4   0   2      279.86      300.38      7.92 o 
   5   0   2       83.31       82.46      3.40 o 
   6   0   2      344.87      394.89      8.97 o 
   7   0   2      214.86      204.23     12.04 o 
   8   0   2        2.90        1.27      1.89 o 
   9   0   2        3.66        1.04      2.43 o 
  10   0   2       52.12       57.40      5.06 o 
  11   0   2        4.76        8.89      3.50 o 
  12   0   2        4.11        6.81      3.72 o 
 -13   1   2        0.30        0.57      2.46 o 
 -12   1   2       33.72       26.17      3.33 o 
 -11   1   2        2.20       -0.17      2.07 o 
 -10   1   2      117.08      107.26      4.08 o 
  -9   1   2      151.29      150.44      3.82 o 
  -8   1   2        2.51        3.65      1.26 o 
  -7   1   2      103.62      110.47      3.84 o 
  -6   1   2        0.94       -0.72      0.79 o 
  -5   1   2      146.79      187.81      4.76 o 
  -4   1   2      804.17      829.14     19.92 o 
  -3   1   2     1372.96     1469.61     33.81 o 
  -2   1   2     1594.17     1633.29     54.80 o 
  -1   1   2      258.23      234.09      5.86 o 
   0   1   2     2897.70     2665.24     78.00 o 
   1   1   2     6552.26     5996.07    163.29 o 
   2   1   2     1577.71     1564.98     30.08 o 
   3   1   2      484.12      438.78      7.60 o 
   4   1   2       17.64       21.17      1.14 o 
   5   1   2       19.24       19.33      1.20 o 
   6   1   2       14.00       16.28      1.44 o 
   7   1   2       24.84       24.65      1.76 o 
   8   1   2       28.88       30.71      2.05 o 
   9   1   2       13.54       12.50      1.98 o 
  10   1   2       35.54       32.05      2.68 o 
  11   1   2        6.24        4.14      2.15 o 
  12   1   2        4.31        6.02      3.28 o 
 -13   2   2        1.39        4.86      4.21 o 
 -12   2   2       23.77       18.29      3.82 o 
 -11   2   2        1.91        0.36      2.15 o 
 -10   2   2        2.70        3.99      1.88 o 
  -9   2   2        6.57        4.40      1.62 o 
  -8   2   2        0.00       -0.42      1.47 o 
  -7   2   2       14.83       18.75      1.63 o 
  -6   2   2       92.47       95.80      2.60 o 
  -5   2   2       59.38       49.35      1.78 o 
  -4   2   2     1641.52     1736.40     28.11 o 
  -3   2   2      230.25      237.71      4.70 o 
  -2   2   2      249.49      242.69      5.10 o 
  -1   2   2        7.80       10.96      1.24 o 
   0   2   2       26.33       23.67      1.43 o 
   1   2   2       12.15       12.03      1.15 o 
   2   2   2      196.38      206.29      4.14 o 
   3   2   2      691.16      667.14     10.52 o 
   4   2   2     2663.91     2498.07     34.21 o 
   5   2   2        6.07        8.99      1.32 o 
   6   2   2       15.09       15.78      2.03 o 
   7   2   2       25.20       25.55      1.96 o 
   8   2   2       32.68       26.56      2.11 o 
   9   2   2        3.37        2.61      1.66 o 
  10   2   2        9.70        7.00      2.18 o 
  11   2   2       20.75       17.07      3.06 o 
  12   2   2        0.24        1.04      3.23 o 
 -12   3   2        0.00        3.93      3.29 o 
 -11   3   2        0.11       -1.01      2.36 o 
 -10   3   2        8.86        9.68      2.68 o 
  -9   3   2       16.16        8.14      2.20 o 
  -8   3   2        6.98        7.29      2.11 o 
  -7   3   2        5.73        5.94      1.99 o 
  -6   3   2      278.98      239.71      6.81 o 
  -5   3   2      114.95      130.24      3.57 o 
  -4   3   2       64.12       71.32      2.23 o 
  -3   3   2      214.59      240.30      4.26 o 
  -2   3   2      149.66      161.26      4.37 o 
  -1   3   2      654.82      633.42     11.07 o 
   0   3   2       50.54       41.43      2.54 o 
   1   3   2       28.93       24.34      1.35 o 
   2   3   2       82.69       71.22      2.01 o 
   3   3   2       10.72        9.65      1.33 o 
   4   3   2      123.52      131.49      3.60 o 
   5   3   2       66.79       74.72      3.79 o 
   6   3   2      832.13      754.67     12.53 o 
   7   3   2        5.58        7.56      1.75 o 
   8   3   2        8.14        5.79      1.98 o 
   9   3   2        0.36       -1.83      1.83 o 
  10   3   2        2.08        3.63      2.19 o 
  11   3   2        4.69        3.60      3.28 o 
 -10   4   2        2.67        2.10      2.47 o 
  -9   4   2        0.60        2.28      2.27 o 
  -8   4   2       14.47       14.63      2.59 o 
  -7   4   2       34.73       33.18      3.85 o 
  -6   4   2       37.70       33.39      4.06 o 
  -5   4   2       83.90       72.96      6.24 o 
  -4   4   2        0.10        4.16      2.15 o 
  -3   4   2       68.23       73.61      3.19 o 
  -2   4   2        0.19        0.77      1.58 o 
  -1   4   2       35.30       38.44      2.12 o 
   0   4   2        4.40        8.39      1.35 o 
   1   4   2      290.76      277.27      6.06 o 
   2   4   2       35.19       43.11      4.04 o 
   3   4   2      125.74      118.87      3.72 o 
   4   4   2       20.23       23.02      2.31 o 
   5   4   2        0.16       -1.54      1.54 o 
   6   4   2        0.33       -0.73      1.68 o 
   7   4   2        5.63        8.62      2.37 o 
   8   4   2       93.01       91.87      5.59 o 
   9   4   2        6.21        4.35      2.69 o 
  -8   5   2        1.09        4.43      2.55 o 
  -7   5   2       14.37       13.27      3.10 o 
  -6   5   2        3.16        3.90      3.49 o 
  -5   5   2        8.05        5.11      3.08 o 
  -4   5   2       41.75       47.21      7.16 o 
  -3   5   2       42.76       50.85      4.46 o 
  -2   5   2        0.13       -1.94      3.99 o 
  -1   5   2       30.04       41.20      3.46 o 
   0   5   2      168.62      215.66      6.96 o 
   1   5   2       75.53       88.34      3.84 o 
   2   5   2        0.59        0.54      2.08 o 
   3   5   2       12.44        8.26      2.47 o 
   4   5   2        3.09        1.42      2.72 o 
   5   5   2        0.02       -1.46      2.08 o 
   6   5   2        5.62        2.83      2.25 o 
   7   5   2        7.71       16.12      3.82 o 
  -5   6   2        6.96        3.92      3.17 o 
  -4   6   2        5.57        4.41      3.08 o 
  -3   6   2        2.13        5.15      3.72 o 
  -2   6   2       43.55       73.42     10.60 o 
   0   6   2       16.41       26.11      7.01 o 
   1   6   2        4.12        2.96      3.44 o 
   2   6   2        0.13       -0.63      2.98 o 
   3   6   2        2.23        0.94      3.05 o 
   4   6   2        0.05        1.33      3.29 o 
 -13   1   3        5.98        4.38      2.57 o 
 -12   1   3       71.95       71.20      7.23 o 
 -11   1   3        6.60        7.53      2.30 o 
 -10   1   3       33.01       35.53      3.43 o 
  -9   1   3       44.43       41.70      2.29 o 
  -8   1   3       12.88       10.76      1.69 o 
  -7   1   3        6.09       10.59      1.18 o 
  -6   1   3      162.35      222.96      4.27 o 
  -5   1   3     2066.91     2452.70     39.12 o 
  -4   1   3       98.75      137.42      3.71 o 
  -3   1   3     2347.54     2443.72     67.17 o 
  -2   1   3     5200.83     5348.30    120.76 o 
  -1   1   3       43.18       32.97      1.60 o 
   0   1   3       67.93       64.69      2.92 o 
   1   1   3        3.36        2.50      1.10 o 
   2   1   3      329.10      320.53      5.70 o 
   3   1   3        6.75        6.19      0.89 o 
   4   1   3      311.97      309.35      5.36 o 
   5   1   3      105.57       91.00      2.42 o 
   6   1   3       75.15       73.12      2.31 o 
   7   1   3        5.72        8.79      1.43 o 
   8   1   3       12.87       12.86      1.67 o 
   9   1   3       51.32       50.83      3.79 o 
  10   1   3        6.07        5.86      2.04 o 
  11   1   3        0.05        0.21      2.31 o 
  12   1   3        1.85        1.59      2.68 o 
 -13   2   3        3.58        4.92      4.29 o 
 -12   2   3        1.48        3.06      3.04 o 
 -11   2   3        0.10       -2.33      2.33 o 
 -10   2   3      115.59       91.81      4.74 o 
  -9   2   3        6.00        4.73      1.76 o 
  -8   2   3        5.76        5.26      1.46 o 
  -7   2   3        1.29        1.85      1.12 o 
  -6   2   3        5.62        8.42      1.10 o 
  -5   2   3      328.88      309.41      6.06 o 
  -4   2   3      604.48      642.97     11.14 o 
  -3   2   3     1256.63     1296.69     21.20 o 
  -2   2   3       63.98       50.48      2.00 o 
  -1   2   3        3.86        1.56      0.73 o 
   0   2   3       51.50       47.19      1.76 o 
   1   2   3      173.58      153.35      3.04 o 
   2   2   3      119.89      131.23      3.09 o 
   3   2   3     1074.07     1037.16     15.72 o 
   4   2   3        3.26       10.17      1.97 o 
   5   2   3       63.02       67.92      2.31 o 
   6   2   3       14.95       12.97      1.55 o 
   7   2   3        0.02        0.30      1.22 o 
   8   2   3       35.03       37.49      2.40 o 
   9   2   3        0.06       -1.49      1.60 o 
  10   2   3       25.07       22.59      3.06 o 
  11   2   3       14.18       10.65      2.97 o 
 -12   3   3        0.01       -0.33      7.35 o 
 -11   3   3        1.20       -0.92      2.50 o 
 -10   3   3       11.08        5.96      2.19 o 
  -9   3   3       15.12       14.23      3.20 o 
  -8   3   3       85.66       69.22      3.88 o 
  -7   3   3        1.14        2.62      2.21 o 
  -6   3   3       64.34       70.38      3.40 o 
  -5   3   3       26.65       26.84      1.77 o 
  -4   3   3       14.17       15.88      1.43 o 
  -3   3   3       62.72       65.89      3.60 o 
  -2   3   3      173.96      175.03      4.24 o 
  -1   3   3       13.90       30.50      7.33 o 
   0   3   3       11.87       19.34      1.90 o 
   1   3   3        0.63        1.64      0.76 o 
   2   3   3       14.23       14.70      1.39 o 
   3   3   3       55.12       47.93      2.16 o 
   4   3   3      116.06      100.45      3.67 o 
   5   3   3      659.68      613.91     10.41 o 
   6   3   3      162.14      142.97      4.14 o 
   7   3   3        3.26        1.24      1.73 o 
   8   3   3        0.07       -1.26      1.78 o 
   9   3   3        9.71        9.34      2.34 o 
  10   3   3        6.44        8.18      2.49 o 
  11   3   3        0.18        3.71      3.00 o 
 -11   4   3        1.40        2.86      3.44 o 
 -10   4   3       14.35       10.99      4.05 o 
  -9   4   3        4.92        4.29      2.33 o 
  -8   4   3       13.24       10.44      3.08 o 
  -7   4   3       18.34       10.50      2.96 o 
  -6   4   3       12.35       12.66      3.59 o 
  -5   4   3        1.42        2.47      4.02 o 
  -4   4   3       48.70       50.44      3.24 o 
  -3   4   3        0.89        3.10      1.53 o 
  -2   4   3        1.18        3.47      1.27 o 
  -1   4   3       42.45       50.32      2.15 o 
   0   4   3       34.49       39.08      2.02 o 
   1   4   3       15.90       20.86      3.17 o 
   2   4   3      632.69      619.41     11.42 o 
   3   4   3      108.26      107.34      3.63 o 
   4   4   3       28.74       26.38      2.18 o 
   5   4   3        1.13        0.64      1.50 o 
   6   4   3       26.74       24.09      2.40 o 
   7   4   3        5.60        1.51      2.16 o 
   8   4   3       74.13       63.58      7.22 o 
   9   4   3       43.54       47.98      5.33 o 
  -8   5   3        0.14       -1.79      2.78 o 
  -7   5   3        7.51        4.83      3.20 o 
  -6   5   3        1.14       -1.64      4.53 o 
  -5   5   3        4.84        5.13      3.05 o 
  -4   5   3       59.19       63.86      6.36 o 
  -3   5   3       11.04       13.05      3.16 o 
  -2   5   3        0.06        2.94      2.65 o 
  -1   5   3        5.22        3.91      2.51 o 
   0   5   3      291.90      336.12      9.35 o 
   1   5   3       39.01       48.39      2.90 o 
   2   5   3       63.32       64.24      4.69 o 
   3   5   3       10.98        9.20      2.25 o 
   4   5   3        1.69        1.75      2.28 o 
   5   5   3        7.64        7.30      2.67 o 
   6   5   3        0.06        1.53      2.57 o 
   7   5   3       59.33       78.62      5.03 o 
  -5   6   3        0.46        0.30      4.69 o 
  -4   6   3        1.69       -1.69      3.32 o 
  -3   6   3        7.80        9.69      4.91 o 
  -2   6   3      100.51      164.48     33.98 o 
  -1   6   3        0.59        5.58      4.42 o 
   0   6   3        1.15        7.15      4.80 o 
   1   6   3        2.57        4.72      2.98 o 
   2   6   3        1.16        5.72      3.11 o 
   3   6   3        0.12        0.39      2.79 o 
 -14   0   4        0.41       -0.65      4.87 o 
 -13   0   4       19.68       16.67      5.57 o 
 -12   0   4       10.61        9.94      2.85 o 
 -11   0   4       13.02       10.36      2.61 o 
 -10   0   4        3.88        1.60      2.09 o 
  -9   0   4       19.44       19.62      3.15 o 
  -8   0   4      559.78      659.91     16.60 o 
  -7   0   4      690.43      879.26     30.65 o 
  -6   0   4      293.54      373.53     12.13 o 
  -5   0   4      271.07      413.76     25.29 o 
  -4   0   4      416.05      551.90     23.00 o 
  -3   0   4        4.69       10.60      2.07 o 
  -2   0   4      617.16      650.31     27.97 o 
  -1   0   4    12132.78    11923.55    439.74 o 
   0   0   4    18463.44    14815.27    545.05 o 
   1   0   4      920.34      791.17     30.18 o 
   2   0   4      870.88      777.74     22.10 o 
   3   0   4       76.42      109.72      3.07 o 
   4   0   4      462.28      461.49      9.82 o 
   5   0   4        0.52       -0.17      1.29 o 
   6   0   4      106.95      112.55      3.73 o 
   7   0   4        0.09       -1.54      1.70 o 
   8   0   4        4.28        5.72      2.11 o 
   9   0   4       55.17       52.39     10.39 o 
  10   0   4        0.51        2.10      4.87 o 
  11   0   4       68.72       79.85     10.21 o 
  12   0   4       16.15        8.27      6.54 o 
 -13   1   4        5.27        5.13      2.63 o 
 -12   1   4        3.62        4.13      2.40 o 
 -11   1   4       23.57       25.38      2.93 o 
 -10   1   4        4.57        5.81      1.77 o 
  -9   1   4       39.23       42.71      2.55 o 
  -8   1   4        0.55       -0.92      0.92 o 
  -7   1   4        5.78        9.98      1.27 o 
  -6   1   4     1332.80     1473.83     37.67 o 
  -5   1   4     1659.00     1997.09     32.02 o 
  -4   1   4      259.55      302.74      6.38 o 
  -3   1   4        6.71       16.33      1.15 o 
  -2   1   4     1257.95     1337.34     32.68 o 
  -1   1   4       12.18       11.52      1.09 o 
   0   1   4      106.56       95.44      2.95 o 
   1   1   4     1807.37     1653.80     31.73 o 
   2   1   4     3656.39     3491.17     53.92 o 
   3   1   4       42.42       44.83      1.70 o 
   4   1   4       10.47        9.50      0.93 o 
   5   1   4       16.02       20.39      1.27 o 
   6   1   4       21.29       24.39      1.69 o 
   7   1   4       26.62       25.52      2.14 o 
   8   1   4       26.65       28.91      2.12 o 
   9   1   4        3.88        4.18      1.84 o 
  10   1   4        5.08        8.22      2.19 o 
  11   1   4        1.13        4.17      2.61 o 
  12   1   4        3.79        2.13      4.39 o 
 -13   2   4       18.87       15.40      3.98 o 
 -12   2   4       20.24       14.73      3.55 o 
 -11   2   4       19.47       12.27      2.59 o 
 -10   2   4      101.81       94.21      7.34 o 
  -9   2   4       13.03       11.32      1.97 o 
  -8   2   4       26.08       25.62      1.89 o 
  -7   2   4       43.36       51.85      2.28 o 
  -6   2   4       77.77       75.78      2.55 o 
  -5   2   4       22.68       29.77      1.56 o 
  -4   2   4       23.26       28.43      1.43 o 
  -3   2   4     1914.50     1898.23     37.07 o 
  -2   2   4        2.56        2.55      0.78 o 
  -1   2   4      311.83      300.32      5.57 o 
   0   2   4       10.10       11.27      0.93 o 
   1   2   4        5.12        4.20      0.68 o 
   2   2   4        0.12       -0.69      0.69 o 
   3   2   4        2.00        5.91      1.14 o 
   4   2   4      670.02      651.04     10.50 o 
   5   2   4        0.01        0.58      1.03 o 
   6   2   4      632.14      615.08     11.18 o 
   7   2   4       21.97       24.51      1.99 o 
   8   2   4        1.60        1.60      1.52 o 
   9   2   4        0.94        1.05      1.62 o 
  10   2   4        0.54        1.12      2.39 o 
  11   2   4        6.58        7.63      2.70 o 
 -12   3   4        0.48       -2.03      2.59 o 
 -11   3   4        1.89        0.17      2.22 o 
 -10   3   4        0.11        1.12      2.23 o 
  -9   3   4        3.11        3.65      2.29 o 
  -8   3   4       21.55       21.58      5.05 o 
  -7   3   4       70.77       77.21      4.58 o 
  -6   3   4       18.98       25.55      2.11 o 
  -5   3   4       64.35       58.54      2.37 o 
  -4   3   4        1.06       -0.42      0.92 o 
  -3   3   4      144.66      157.54      3.93 o 
  -2   3   4       21.34       32.10      2.08 o 
  -1   3   4      354.72      352.87      7.08 o 
   0   3   4      108.88      109.72      2.95 o 
   1   3   4       77.34       76.19      2.06 o 
   2   3   4       81.78       73.90      2.57 o 
   3   3   4        6.48        5.42      1.25 o 
   4   3   4     1049.15      998.07     15.71 o 
   5   3   4        4.06        8.69      1.57 o 
   6   3   4        1.26        2.62      1.53 o 
   7   3   4       18.34       17.26      2.09 o 
   8   3   4        2.61        1.92      2.23 o 
   9   3   4        7.77        7.43      2.86 o 
  10   3   4        2.06        2.49      2.47 o 
 -11   4   4       20.32       20.47      3.63 o 
 -10   4   4        9.63        6.83      2.49 o 
  -9   4   4       12.89       11.50      2.62 o 
  -8   4   4        1.52        1.12      2.60 o 
  -7   4   4        0.99       -1.30      3.56 o 
  -6   4   4       29.00       25.87      3.79 o 
  -5   4   4       30.29       34.48      4.43 o 
  -4   4   4       10.09       11.46      1.82 o 
  -3   4   4        7.97        8.53      1.73 o 
  -2   4   4        4.14        6.21      1.45 o 
  -1   4   4       59.71       65.33      2.45 o 
   0   4   4      121.19      128.76      3.74 o 
   1   4   4       21.99       20.74      1.89 o 
   2   4   4      716.27      714.50     12.91 o 
   3   4   4        3.23        3.87      1.55 o 
   4   4   4        3.87        3.57      1.57 o 
   5   4   4        4.06        3.56      1.73 o 
   6   4   4       11.48       10.04      2.09 o 
   7   4   4      102.40       96.32      8.36 o 
   8   4   4       13.60        7.41      2.83 o 
   9   4   4       95.56      129.03      7.15 o 
  -9   5   4        0.64        1.52      3.08 o 
  -8   5   4        1.44       -3.26      3.26 o 
  -7   5   4        0.67        2.83      2.98 o 
  -6   5   4        4.72        0.73      2.69 o 
  -5   5   4        2.33        3.85      2.92 o 
  -4   5   4        4.15       11.41      4.45 o 
  -3   5   4        9.96        7.77      2.46 o 
  -2   5   4       27.56       25.79      4.16 o 
  -1   5   4        8.89       13.11      2.51 o 
   0   5   4       45.58       57.07      4.49 o 
   1   5   4       87.90       88.25      6.96 o 
   2   5   4       16.17       21.02      2.91 o 
   3   5   4       40.40       32.36      2.93 o 
   4   5   4        2.02        0.71      2.07 o 
   5   5   4        4.22        9.34      2.39 o 
   6   5   4        3.42        5.19      2.46 o 
   7   5   4       44.94       60.17      5.39 o 
  -5   6   4        0.03       -3.29      3.29 o 
  -4   6   4        0.84       -4.26      4.73 o 
  -3   6   4        2.69       18.76     11.48 o 
  -2   6   4       36.24       52.17      6.58 o 
  -1   6   4       41.28       45.43      4.76 o 
   0   6   4       13.01       19.18      4.81 o 
   1   6   4        3.44        3.92      2.95 o 
   2   6   4        0.25        2.29      2.94 o 
   3   6   4        5.11        2.02      3.00 o 
 -14   1   5        0.07        0.12      3.05 o 
 -13   1   5        0.22        1.67      2.93 o 
 -12   1   5        2.87        0.55      2.26 o 
 -11   1   5        0.12        0.61      1.63 o 
 -10   1   5        1.67        1.30      1.42 o 
  -9   1   5       51.24       50.72      2.67 o 
  -8   1   5        1.33        4.17      1.13 o 
  -7   1   5      130.91      148.51      3.56 o 
  -6   1   5      105.79      121.89      3.47 o 
  -5   1   5      116.58      151.34      3.39 o 
  -4   1   5        0.13        0.56      0.71 o 
  -3   1   5       80.62       81.53      8.91 o 
  -2   1   5     2427.67     2302.25     52.39 o 
  -1   1   5      345.51      317.67      7.56 o 
   0   1   5        4.35        4.40      0.81 o 
   1   1   5     2831.25     2651.63     45.03 o 
   2   1   5      627.95      592.58      9.92 o 
   3   1   5       20.29       25.58      1.37 o 
   4   1   5      315.85      289.00      4.76 o 
   5   1   5        0.05       -0.20      0.95 o 
   6   1   5        3.61        4.34      1.25 o 
   7   1   5        2.37        0.49      1.29 o 
   8   1   5      512.67      517.88      9.91 o 
   9   1   5       26.11       25.93      4.08 o 
  10   1   5        0.09        2.28      2.33 o 
  11   1   5        7.78        7.79      2.83 o 
 -13   2   5        0.16        0.03      3.18 o 
 -12   2   5        1.48       -2.59      2.59 o 
 -11   2   5       37.81       32.82      3.93 o 
 -10   2   5        4.94        1.63      2.04 o 
  -9   2   5       77.50       84.05      3.43 o 
  -8   2   5       15.86       19.85      2.67 o 
  -7   2   5      166.90      166.28      4.12 o 
  -6   2   5      139.90      129.97      3.39 o 
  -5   2   5      190.21      203.99      4.80 o 
  -4   2   5     2099.24     2096.43     33.76 o 
  -3   2   5       85.48      119.37      4.35 o 
  -2   2   5      446.62      453.97      8.80 o 
  -1   2   5      130.07      119.27      2.57 o 
   0   2   5      176.78      159.93      3.15 o 
   1   2   5       52.97       53.83      1.69 o 
   2   2   5      291.03      244.83      4.17 o 
   3   2   5     1231.15     1191.94     17.85 o 
   4   2   5       46.17       55.20      2.24 o 
   5   2   5        2.46        2.30      1.16 o 
   6   2   5     1259.30     1226.09     20.56 o 
   7   2   5       34.05       32.69      2.26 o 
   8   2   5        9.85        7.88      1.77 o 
   9   2   5        4.40        3.08      1.78 o 
  10   2   5        8.61        7.61      2.42 o 
  11   2   5        0.46       -1.65      3.17 o 
 -12   3   5        3.09       -2.00      3.07 o 
 -11   3   5       14.43        9.82      2.71 o 
 -10   3   5        0.63        0.16      2.75 o 
  -9   3   5      146.17      105.31      6.89 o 
  -8   3   5      161.82      131.77      6.73 o 
  -7   3   5       29.13       37.93      2.56 o 
  -6   3   5        0.49        1.59      1.39 o 
  -5   3   5        0.70        5.19      1.66 o 
  -4   3   5        1.06       -0.86      0.86 o 
  -3   3   5       37.92      100.79      7.62 o 
  -2   3   5      977.64      972.90     15.07 o 
  -1   3   5      362.50      357.45      6.27 o 
   0   3   5      207.01      181.29      3.53 o 
   1   3   5       16.03       15.98      1.38 o 
   2   3   5      238.98      217.35      4.83 o 
   3   3   5       76.79       82.97      2.65 o 
   4   3   5     1013.28      939.68     14.94 o 
   5   3   5      150.36      140.03      4.10 o 
   6   3   5      115.88      107.62      3.85 o 
   7   3   5       16.90       15.21      2.05 o 
   8   3   5        2.70        4.22      2.11 o 
   9   3   5        2.47        2.26      2.21 o 
  10   3   5        0.98        1.39      2.36 o 
 -11   4   5        4.33        4.01      2.93 o 
 -10   4   5        1.95        1.68      2.46 o 
  -9   4   5       12.99       12.04      3.23 o 
  -8   4   5       16.96       11.82      3.02 o 
  -7   4   5       38.62       28.84      3.66 o 
  -6   4   5      135.90      125.81      6.06 o 
  -5   4   5       41.45       60.88      3.67 o 
  -4   4   5       58.37       56.89      2.94 o 
  -3   4   5        0.26        3.07      1.51 o 
  -2   4   5       33.60       25.63      2.13 o 
  -1   4   5       24.16       26.00      2.38 o 
   0   4   5      142.20      150.37      4.10 o 
   1   4   5       33.94       32.14      2.01 o 
   2   4   5       20.17       26.00      3.48 o 
   3   4   5       81.48       75.84      3.13 o 
   4   4   5       25.70       29.77      2.24 o 
   5   4   5        9.34        5.68      1.68 o 
   6   4   5       20.02       15.68      2.68 o 
   7   4   5        0.03        3.61      2.61 o 
   8   4   5        0.11       -0.86      2.35 o 
   9   4   5       20.85       28.89      6.28 o 
  -9   5   5        3.96       10.37      4.59 o 
  -8   5   5        1.54        3.80      3.50 o 
  -7   5   5       22.49       15.59      3.81 o 
  -6   5   5        0.16        2.65      2.85 o 
  -5   5   5        0.15        3.14      2.82 o 
  -4   5   5       28.19       33.79      3.98 o 
  -3   5   5        0.07        2.08      1.88 o 
  -2   5   5        0.94        1.25      4.04 o 
  -1   5   5        7.04       13.17      3.00 o 
   0   5   5       64.34       87.39      7.48 o 
   1   5   5       32.58       30.17      3.13 o 
   2   5   5       26.69       25.81      2.28 o 
   3   5   5        4.21        1.20      2.22 o 
   4   5   5        0.00       -1.50      1.97 o 
   5   5   5        0.09       -2.30      2.30 o 
   6   5   5        0.65        3.25      2.51 o 
   7   5   5        5.75       14.30      7.38 o 
  -5   6   5        0.01        3.62      8.12 o 
  -4   6   5        0.19        0.06      4.55 o 
  -3   6   5        9.68       10.14      4.98 o 
  -2   6   5       92.43      123.82      7.09 o 
  -1   6   5        0.33        2.31      3.04 o 
   0   6   5        4.27        3.86      3.84 o 
   1   6   5        0.31        1.37      2.83 o 
   2   6   5        0.74       -0.53      2.82 o 
   3   6   5        1.57       -0.08      2.97 o 
 -14   0   6        6.95        3.38      5.19 o 
 -13   0   6       20.57       23.03      4.19 o 
 -12   0   6        1.81       -1.17      5.27 o 
 -11   0   6       16.63        8.97      3.54 o 
 -10   0   6       16.33       21.17      2.84 o 
  -9   0   6      351.28      444.74     14.30 o 
  -8   0   6      104.93      155.78      8.46 o 
  -7   0   6       61.57       81.13      3.50 o 
  -6   0   6      275.30      346.08     10.83 o 
  -5   0   6      626.64      956.17     73.87 o 
  -4   0   6       20.65       11.37      1.79 o 
  -3   0   6      425.03      588.34     25.52 o 
  -2   0   6     2588.35     2553.10     69.74 o 
  -1   0   6      900.09      741.77     20.77 o 
   0   0   6     2629.23     2399.84     65.74 o 
   1   0   6     4022.28     3577.54    110.72 o 
   2   0   6       55.82       67.27      2.28 o 
   3   0   6      415.97      477.93     10.08 o 
   4   0   6       19.65       24.92      3.64 o 
   5   0   6       45.92       37.57      3.19 o 
   6   0   6       47.59       52.63      2.66 o 
   7   0   6        1.60        2.53      2.49 o 
   8   0   6       81.78       73.86      7.20 o 
   9   0   6       14.71       22.93      8.05 o 
  10   0   6      505.39      573.12     19.77 o 
  11   0   6       49.38       39.41      6.77 o 
 -14   1   6        5.32        6.38      3.93 o 
 -13   1   6        0.96       -1.39      2.90 o 
 -12   1   6       11.50       10.89      2.62 o 
 -11   1   6      103.26       99.29      4.07 o 
 -10   1   6       11.02        9.53      1.90 o 
  -9   1   6        2.05        1.95      1.51 o 
  -8   1   6       62.10       67.14      2.77 o 
  -7   1   6       20.68       21.24      1.53 o 
  -6   1   6       77.98       92.58      2.67 o 
  -5   1   6      117.92      132.19      4.91 o 
  -4   1   6     1268.30     1360.01     28.12 o 
  -3   1   6      316.84      339.42      7.61 o 
  -2   1   6      131.92      116.44      3.19 o 
  -1   1   6     3158.58     2939.68     45.67 o 
   0   1   6        8.83       12.38      0.88 o 
   1   1   6       65.20       55.39      2.81 o 
   2   1   6      183.87      194.95      3.60 o 
   3   1   6      322.84      286.59      5.01 o 
   4   1   6       13.91       14.68      1.00 o 
   5   1   6       63.43       75.56      2.57 o 
   6   1   6       85.15       83.04      2.86 o 
   7   1   6       19.47       14.66      1.72 o 
   8   1   6      345.85      383.56      8.62 o 
   9   1   6       13.81       10.17      2.50 o 
  10   1   6        1.14        2.18      2.42 o 
  11   1   6        0.65        0.45      2.65 o 
 -13   2   6        0.69       -2.23      2.87 o 
 -12   2   6        6.70        4.38      3.01 o 
 -11   2   6        3.51        3.22      2.31 o 
 -10   2   6        2.94        1.24      2.04 o 
  -9   2   6       79.64       74.01      3.40 o 
  -8   2   6      142.39      149.01      4.04 o 
  -7   2   6        4.04        4.02      1.14 o 
  -6   2   6      178.61      181.05      4.55 o 
  -5   2   6       14.68       11.77      1.14 o 
  -4   2   6      143.71      157.34      3.79 o 
  -3   2   6      324.33      295.35      6.15 o 
  -2   2   6      258.37      226.62      4.50 o 
  -1   2   6       21.81       25.73      1.47 o 
   0   2   6        9.98       13.37      0.85 o 
   1   2   6      158.13      152.27      2.92 o 
   2   2   6      134.32      120.16      2.62 o 
   3   2   6      138.17      144.32      3.50 o 
   4   2   6      336.99      326.24      6.52 o 
   5   2   6      175.71      162.59      4.18 o 
   6   2   6       76.80       83.66      3.17 o 
   7   2   6       24.38       25.83      3.04 o 
   8   2   6        5.59        6.31      1.78 o 
   9   2   6        3.89        5.53      2.01 o 
  10   2   6        4.85        5.56      2.42 o 
  11   2   6        0.48        6.80      7.48 o 
 -12   3   6        2.37        3.53      2.66 o 
 -11   3   6       21.76       11.22      2.77 o 
 -10   3   6       63.29       59.75      3.99 o 
  -9   3   6       13.07        7.58      2.77 o 
  -8   3   6        9.49       10.23      2.62 o 
  -7   3   6       34.85       37.50      2.56 o 
  -6   3   6        1.05        1.95      1.40 o 
  -5   3   6       54.74       56.80      3.01 o 
  -3   3   6      372.27      408.65     17.27 o 
  -2   3   6      217.70      254.86      8.84 o 
  -1   3   6      204.56      208.73      3.89 o 
   0   3   6       42.42       44.69      1.64 o 
   1   3   6       21.66       20.79      1.56 o 
   2   3   6        3.08        3.36      1.22 o 
   3   3   6        1.41        2.14      1.16 o 
   4   3   6       48.48       59.86      2.75 o 
   5   3   6       37.17       37.52      2.37 o 
   6   3   6      190.59      192.46      5.15 o 
   7   3   6        5.39        4.45      1.80 o 
   8   3   6        8.66       11.17      2.16 o 
   9   3   6        0.97        1.19      2.15 o 
  10   3   6        9.18        7.93      3.01 o 
 -11   4   6        1.13       -0.67      3.13 o 
 -10   4   6        1.04        1.02      2.35 o 
  -9   4   6        7.76        1.58      2.72 o 
  -8   4   6        0.17       -2.53      2.64 o 
  -7   4   6       34.55       17.31      6.70 o 
  -6   4   6      105.03      112.31      4.85 o 
  -5   4   6      161.42      158.69      4.98 o 
  -4   4   6        0.44        1.25      1.45 o 
  -3   4   6       20.19       21.21      2.32 o 
  -2   4   6        0.07        1.81      1.36 o 
  -1   4   6        0.26        0.27      1.77 o 
   0   4   6      215.30      231.26      4.97 o 
   1   4   6        5.41        3.09      1.89 o 
   2   4   6      569.73      577.11     10.88 o 
   3   4   6       29.46       31.85      2.13 o 
   4   4   6       41.50       44.43      2.46 o 
   5   4   6        3.21        2.41      1.78 o 
   6   4   6       21.82       24.87      4.76 o 
   7   4   6       40.22       32.47      3.18 o 
   8   4   6       39.33       36.44      3.55 o 
  -9   5   6       12.96        8.97      3.65 o 
  -8   5   6        8.54        3.72      3.24 o 
  -7   5   6       39.16       35.37      4.49 o 
  -6   5   6        0.11        0.87      2.69 o 
  -5   5   6       43.71       43.21      4.47 o 
  -4   5   6       61.53       63.92      4.10 o 
  -3   5   6        6.67        6.71      3.50 o 
  -2   5   6       12.76       12.07      3.07 o 
  -1   5   6       86.48       99.29      4.82 o 
   0   5   6      281.49      307.40      8.99 o 
   1   5   6        3.92        4.06      2.16 o 
   2   5   6        0.09       -0.81      1.57 o 
   3   5   6       23.06       18.10      2.61 o 
   4   5   6        9.34        6.17      2.33 o 
   5   5   6        1.28        1.64      2.36 o 
   6   5   6        1.61       -0.97      2.81 o 
  -5   6   6        0.02       -2.27      4.56 o 
  -4   6   6        0.02        0.50      6.70 o 
  -3   6   6        9.09       11.24      6.03 o 
  -2   6   6        4.62        7.22      3.50 o 
  -1   6   6        0.04       -0.98      3.10 o 
   0   6   6        0.00        0.88      2.71 o 
   1   6   6        0.61       -1.24      2.78 o 
   2   6   6        1.28        1.43      2.84 o 
 -14   1   7        7.86        6.43      3.96 o 
 -13   1   7      112.87      116.76      6.58 o 
 -12   1   7       23.51       24.78      3.15 o 
 -11   1   7       60.90       71.88      3.55 o 
 -10   1   7       36.10       45.17      2.52 o 
  -9   1   7       53.63       59.29      2.68 o 
  -8   1   7       29.06       33.47      1.93 o 
  -7   1   7       68.31       88.60      3.61 o 
  -6   1   7      601.99      731.52     19.35 o 
  -5   1   7        4.78        5.67      0.84 o 
  -4   1   7       56.46       61.02      3.78 o 
  -3   1   7      499.38      521.98     11.73 o 
  -2   1   7       75.06       50.83      1.49 o 
  -1   1   7      128.64      122.26      2.23 o 
   0   1   7      476.75      419.06      6.61 o 
   1   1   7      645.45      683.14     10.38 o 
   2   1   7        5.47        8.10      0.90 o 
   3   1   7       81.67       67.14      1.98 o 
   4   1   7       12.18       13.90      1.17 o 
   5   1   7       23.13       26.79      1.72 o 
   6   1   7      132.92      128.70      4.79 o 
   7   1   7       23.48       17.63      2.89 o 
   8   1   7        8.03       10.50      2.32 o 
   9   1   7        2.51        0.96      2.18 o 
  10   1   7        0.72        0.06      2.41 o 
  11   1   7        2.39        5.74      4.35 o 
 -13   2   7       17.76       16.55      3.97 o 
 -12   2   7        0.25        0.07      3.22 o 
 -11   2   7       14.43       12.98      2.85 o 
 -10   2   7        0.04        0.96      1.68 o 
  -9   2   7       30.88       27.22      2.67 o 
  -8   2   7      526.37      489.99     12.68 o 
  -7   2   7       24.63       29.03      1.78 o 
  -6   2   7      149.47      173.82      4.01 o 
  -5   2   7       26.34       32.16      1.53 o 
  -4   2   7        0.41       -0.77      0.77 o 
  -3   2   7      159.34      151.05      3.41 o 
  -2   2   7      503.54      467.97      7.66 o 
  -1   2   7     1449.48     1529.64     21.14 o 
   0   2   7      106.26      115.09      2.23 o 
   1   2   7        0.61       -0.68      0.68 o 
   2   2   7       15.50       15.26      1.33 o 
   3   2   7        0.87        1.26      0.91 o 
   4   2   7       28.69       26.91      2.46 o 
   5   2   7       24.52       23.60      2.43 o 
   6   2   7      174.98      171.78      4.61 o 
   7   2   7        0.27        0.29      1.45 o 
   8   2   7       72.90       76.73      3.37 o 
   9   2   7        2.43        0.75      1.80 o 
  10   2   7        0.08        1.78      2.29 o 
 -12   3   7        1.77        0.31      2.46 o 
 -11   3   7        0.02        2.79      2.43 o 
 -10   3   7       30.87       30.51      6.25 o 
  -9   3   7       29.30       24.94      3.33 o 
  -8   3   7       15.87       11.55      2.03 o 
  -7   3   7      111.99      103.99      4.47 o 
  -6   3   7       36.71       39.84      6.57 o 
  -5   3   7       49.15       64.32      2.89 o 
  -4   3   7      443.08      423.53      8.77 o 
  -3   3   7      410.27      461.70      9.46 o 
  -2   3   7       22.41       23.82      1.65 o 
  -1   3   7      151.86      167.78      3.34 o 
   0   3   7       18.84       16.35      1.32 o 
   1   3   7       12.78        8.51      1.10 o 
   2   3   7        3.09        3.75      1.05 o 
   3   3   7      226.54      205.94      4.92 o 
   4   3   7     1137.07     1109.92     18.91 o 
   5   3   7       53.47       53.37      2.73 o 
   6   3   7       86.92       85.48      3.49 o 
   7   3   7        0.79        1.99      1.75 o 
   8   3   7        0.10        0.77      1.90 o 
   9   3   7        6.64        5.56      2.44 o 
 -11   4   7       15.31        9.34      3.44 o 
 -10   4   7        0.21       -2.09      2.78 o 
  -9   4   7       15.20       16.30      3.38 o 
  -8   4   7        4.40        5.58      2.92 o 
  -7   4   7       12.71       15.75      3.08 o 
  -6   4   7       50.44       47.98      3.08 o 
  -5   4   7        0.40        3.60      1.72 o 
  -4   4   7        6.22        9.13      1.93 o 
  -3   4   7        2.45        3.16      1.39 o 
  -2   4   7       10.31        8.81      1.80 o 
  -1   4   7       18.88       19.09      2.22 o 
   0   4   7       47.67       51.25      2.32 o 
   1   4   7      224.46      200.72      4.69 o 
   2   4   7      434.43      452.12      8.67 o 
   3   4   7        3.73        3.88      1.46 o 
   4   4   7       46.07       47.07      2.77 o 
   5   4   7        3.86        5.50      1.90 o 
   6   4   7       15.17       12.73      2.53 o 
   7   4   7       22.14       23.00      3.02 o 
   8   4   7        8.09        8.33      2.86 o 
  -9   5   7        5.63        6.62      3.51 o 
  -8   5   7        0.82       -0.69      3.25 o 
  -7   5   7       12.88        5.62      3.24 o 
  -6   5   7        0.31        1.21      3.96 o 
  -5   5   7       30.25       22.16      3.30 o 
  -4   5   7        2.15        1.17      2.25 o 
  -3   5   7        6.95        5.26      2.71 o 
  -2   5   7        2.09        0.67      2.41 o 
  -1   5   7       33.14       37.64      4.88 o 
   0   5   7      104.36      121.00      7.50 o 
   1   5   7        0.35        0.83      1.81 o 
   2   5   7       51.87       49.30      4.09 o 
   3   5   7       11.07        8.77      2.02 o 
   4   5   7        0.07       -0.69      2.14 o 
   5   5   7        3.55        2.16      2.64 o 
   6   5   7        1.88       -2.81      2.81 o 
  -5   6   7        3.74       10.26      6.71 o 
  -4   6   7        2.31        5.64      4.81 o 
  -3   6   7       19.89       29.43      4.43 o 
  -2   6   7       33.27       44.77      5.13 o 
  -1   6   7        0.03        0.26      3.12 o 
   0   6   7        0.04        3.70      2.76 o 
   1   6   7        0.31       -0.08      2.82 o 
   2   6   7        0.13        1.78      3.01 o 
 -14   0   8       17.35       14.04      6.19 o 
 -13   0   8       32.60       35.94      4.85 o 
 -12   0   8      140.54      178.71      8.97 o 
 -11   0   8      746.47     1040.13     31.98 o 
 -10   0   8        6.76       12.29      3.67 o 
  -9   0   8      184.10      242.20      7.57 o 
  -8   0   8        7.05        6.98      1.55 o 
  -7   0   8       58.44       74.00      3.51 o 
  -6   0   8      161.41      227.82     14.52 o 
  -5   0   8      626.54      716.49     24.41 o 
  -4   0   8    10551.94    10553.43    312.88 o 
  -3   0   8      224.19      179.09      6.23 o 
  -2   0   8      190.19      159.22      4.39 o 
  -1   0   8     2357.32     1989.58     43.86 o 
   0   0   8      165.31      153.29      3.79 o 
   1   0   8      863.70      707.91     14.26 o 
   2   0   8      278.51      317.40      7.11 o 
   3   0   8     1394.12     1407.36     27.64 o 
   4   0   8        0.76        0.72      1.12 o 
   5   0   8       66.57       59.71      2.75 o 
   6   0   8       12.55       11.79      2.16 o 
   7   0   8        1.22       -0.86      2.33 o 
   8   0   8       48.21       46.18      5.79 o 
   9   0   8       24.96       27.75      6.05 o 
  10   0   8        0.05        9.01      4.13 o 
  11   0   8        1.34       -2.24      6.12 o 
 -14   1   8       17.78       15.81      4.71 o 
 -13   1   8       32.93       40.24      3.87 o 
 -12   1   8       49.77       50.90      3.85 o 
 -11   1   8        5.00        9.26      2.68 o 
 -10   1   8       48.95       52.70      2.66 o 
  -9   1   8      202.11      229.93      7.58 o 
  -8   1   8        2.31        1.19      1.16 o 
  -7   1   8      142.02      206.10      8.98 o 
  -6   1   8     1090.06     1252.82     31.18 o 
  -5   1   8       90.87       92.07      2.19 o 
  -4   1   8        8.79        7.92      0.93 o 
  -3   1   8      523.67      420.85      7.39 o 
  -2   1   8     1009.48      910.78     13.73 o 
  -1   1   8       83.52       71.25      1.60 o 
   0   1   8      386.10      380.71      6.14 o 
   1   1   8     2205.97     2157.17     29.20 o 
   2   1   8       33.70       33.71      1.42 o 
   3   1   8      546.22      488.02      7.96 o 
   4   1   8        0.45        0.01      0.92 o 
   5   1   8        0.45        2.04      1.12 o 
   6   1   8        2.06        1.86      1.27 o 
   7   1   8        2.74        1.76      1.50 o 
   8   1   8      148.34      159.70      6.38 o 
   9   1   8        0.13       -2.12      2.12 o 
  10   1   8       43.79       48.41      3.99 o 
 -14   2   8       18.32       20.54      7.50 o 
 -13   2   8        4.88        3.27      3.22 o 
 -12   2   8        0.68       -0.91      2.29 o 
 -11   2   8        5.06        0.83      1.88 o 
 -10   2   8       25.30       18.60      2.27 o 
  -9   2   8      123.10      114.89      4.19 o 
  -8   2   8        3.72        2.62      1.55 o 
  -7   2   8      142.10      153.47      4.68 o 
  -6   2   8        4.20        3.61      1.25 o 
  -5   2   8      221.62      211.01      4.90 o 
  -4   2   8       69.68       52.83      1.94 o 
  -3   2   8      366.40      358.71      6.67 o 
  -2   2   8      425.36      433.08      7.20 o 
  -1   2   8      953.39      923.20     13.16 o 
   0   2   8       39.96       43.41      1.46 o 
   1   2   8      124.78      124.98      2.65 o 
   2   2   8       65.79       61.63      2.01 o 
   3   2   8      104.71       90.29      2.55 o 
   4   2   8       44.80       46.00      2.32 o 
   5   2   8       74.42       75.29      2.95 o 
   6   2   8      548.41      545.20     10.39 o 
   7   2   8        1.34        0.65      2.20 o 
   8   2   8        7.04        5.88      2.31 o 
   9   2   8        1.80       -1.50      1.87 o 
  10   2   8        0.04       -0.69      2.60 o 
 -13   3   8        3.82        3.48      4.34 o 
 -12   3   8        0.31       -2.51      2.51 o 
 -11   3   8        3.36        4.37      2.47 o 
 -10   3   8        0.04        1.98      2.55 o 
  -9   3   8       12.03        8.91      2.00 o 
  -8   3   8        7.23        7.19      1.87 o 
  -7   3   8      101.11       91.63      4.16 o 
  -6   3   8       69.71       72.29      5.64 o 
  -5   3   8        1.47        5.83      2.70 o 
  -4   3   8       17.19       23.23      3.21 o 
  -3   3   8      157.92      167.75      4.43 o 
  -2   3   8       23.71       29.19      1.81 o 
  -1   3   8       33.39       35.80      1.49 o 
   0   3   8       18.50       13.10      1.44 o 
   1   3   8       69.98       68.94      2.16 o 
   2   3   8       67.87       66.72      2.64 o 
   3   3   8      190.06      178.94      4.59 o 
   4   3   8      486.54      474.83      9.29 o 
   5   3   8        0.91        0.40      1.51 o 
   6   3   8        0.90        0.33      2.11 o 
   7   3   8        5.43        4.79      1.84 o 
   8   3   8        1.18        3.06      2.02 o 
   9   3   8        0.01        3.93      2.36 o 
 -11   4   8        9.30       12.74      3.11 o 
 -10   4   8        0.49        0.41      2.77 o 
  -9   4   8        8.67        6.27      2.80 o 
  -8   4   8        1.28        2.59      2.37 o 
  -7   4   8       33.40       26.91      4.00 o 
  -6   4   8        0.97        1.63      1.49 o 
  -5   4   8       21.51       22.71      2.82 o 
  -4   4   8       69.60       78.55      3.89 o 
  -3   4   8        0.19        0.50      1.31 o 
  -2   4   8       44.66       41.91      3.24 o 
  -1   4   8       31.21       30.22      2.69 o 
   0   4   8        8.82       11.28      1.91 o 
   1   4   8      209.17      218.64      4.75 o 
   2   4   8      161.96      159.70      4.24 o 
   3   4   8        1.31        2.11      1.61 o 
   4   4   8        9.03        3.55      1.68 o 
   5   4   8        1.77        1.12      1.82 o 
   6   4   8       10.35        8.95      2.22 o 
   7   4   8        9.09        3.34      2.47 o 
   8   4   8       23.17       17.52      3.17 o 
  -9   5   8       15.56       10.79      3.76 o 
  -8   5   8        1.38       -0.43      3.18 o 
  -7   5   8        0.02       -0.75      3.05 o 
  -6   5   8        2.37        4.22      2.86 o 
  -5   5   8        0.43        0.79      2.17 o 
  -4   5   8        0.89        3.72      2.70 o 
  -3   5   8        2.04       -4.89      4.89 o 
  -2   5   8       10.11       10.10      3.74 o 
  -1   5   8        0.79        1.13      1.94 o 
   0   5   8       32.99       45.03      3.57 o 
   1   5   8        4.79        3.19      2.03 o 
   2   5   8       12.62       15.28      2.50 o 
   3   5   8        3.14        3.03      2.00 o 
   4   5   8        0.31       -2.29      2.29 o 
   5   5   8        0.10       -2.92      2.92 o 
  -5   6   8        3.82       10.75      9.35 o 
  -4   6   8       12.82       14.27      5.16 o 
  -3   6   8       38.38       56.13      8.15 o 
  -2   6   8        0.00       -3.04      3.22 o 
  -1   6   8        0.83       -2.93      2.93 o 
   0   6   8        0.68        4.41      2.78 o 
   1   6   8        1.35        3.27      2.97 o 
 -14   1   9        0.08        6.14      4.02 o 
 -13   1   9       30.53       30.66      4.13 o 
 -12   1   9       10.65       10.74      2.62 o 
 -11   1   9       24.34       22.47      2.45 o 
 -10   1   9      130.77      158.93      5.00 o 
  -9   1   9      342.38      436.04     10.57 o 
  -8   1   9       23.26       35.49      1.95 o 
  -7   1   9      722.26      884.81     22.09 o 
  -6   1   9       67.88       77.39      1.96 o 
  -5   1   9       29.78       36.52      1.62 o 
  -4   1   9       13.98       14.87      1.12 o 
  -3   1   9       15.69       23.24      1.12 o 
  -2   1   9     1963.81     1820.57     24.89 o 
  -1   1   9      137.22      105.78      2.11 o 
   0   1   9      511.79      489.34      6.82 o 
   1   1   9       80.92      107.51      3.04 o 
   2   1   9       61.11       60.02      1.88 o 
   3   1   9        7.01        4.07      0.98 o 
   4   1   9       70.21       74.72      2.53 o 
   5   1   9      230.24      219.29      5.48 o 
   6   1   9       11.61       12.37      1.69 o 
   7   1   9      266.40      269.88      6.22 o 
   8   1   9      199.89      214.85      6.98 o 
   9   1   9        6.40        6.65      2.56 o 
  10   1   9        0.01       -0.12      2.51 o 
 -14   2   9        0.58        1.16      3.68 o 
 -13   2   9        1.54       -0.15      3.28 o 
 -12   2   9        0.08       -1.99      2.19 o 
 -11   2   9        7.09        9.73      2.97 o 
 -10   2   9        1.41        2.04      1.75 o 
  -9   2   9        0.04       -0.36      1.44 o 
  -8   2   9      106.62       97.12      4.10 o 
  -7   2   9      412.66      407.09      8.93 o 
  -6   2   9      146.89      145.78      4.19 o 
  -5   2   9      252.84      214.00      4.60 o 
  -4   2   9        3.20        0.79      0.83 o 
  -3   2   9        2.86        1.21      0.79 o 
  -2   2   9      264.14      256.69      4.72 o 
  -1   2   9       23.24       23.39      1.04 o 
   0   2   9     1123.24     1031.27     14.57 o 
   1   2   9        6.18        6.80      1.02 o 
   2   2   9       12.35       11.69      1.15 o 
   3   2   9      105.20       97.67      2.72 o 
   4   2   9        1.68        0.72      1.21 o 
   5   2   9      661.44      637.66     11.68 o 
   6   2   9      289.23      297.31      6.67 o 
   7   2   9       21.47       22.42      2.85 o 
   8   2   9        0.70       -1.12      1.73 o 
   9   2   9        1.05        1.40      2.50 o 
  10   2   9        0.00       -2.30      4.61 o 
 -13   3   9        0.31       -0.95      3.27 o 
 -12   3   9        0.02       -1.35      2.51 o 
 -11   3   9        1.54       -0.03      2.17 o 
 -10   3   9       28.40       22.04      3.39 o 
  -9   3   9        6.81        6.78      2.75 o 
  -8   3   9        0.41       -0.05      2.50 o 
  -7   3   9        6.15        8.68      2.54 o 
  -6   3   9      139.05      132.87     13.26 o 
  -5   3   9      168.11      158.12      6.47 o 
  -4   3   9       23.10       23.70      1.77 o 
  -3   3   9       68.35       79.50      2.90 o 
  -2   3   9      122.30      115.88      2.96 o 
  -1   3   9       24.11       22.34      1.46 o 
   0   3   9       14.13       15.35      1.25 o 
   1   3   9       36.55       38.51      1.73 o 
   2   3   9       24.81       23.49      1.74 o 
   3   3   9      204.75      185.47      4.72 o 
   4   3   9       41.85       39.41      2.44 o 
   5   3   9       45.85       37.01      2.48 o 
   6   3   9        0.59        1.13      1.70 o 
   7   3   9       15.09       19.87      2.38 o 
   8   3   9        0.02       -1.61      1.91 o 
   9   3   9        6.03        3.52      2.95 o 
 -11   4   9        0.00       -2.61      2.61 o 
 -10   4   9        1.49       -2.64      2.64 o 
  -9   4   9        1.75       -0.96      2.37 o 
  -8   4   9        5.64        4.18      2.30 o 
  -7   4   9        0.12        1.23      1.69 o 
  -6   4   9       30.49       33.82      2.72 o 
  -5   4   9       48.57       49.26      3.32 o 
  -4   4   9       85.64       84.64      4.07 o 
  -3   4   9        0.04        0.49      1.53 o 
  -2   4   9        6.07        3.05      1.60 o 
  -1   4   9        4.42        3.85      1.51 o 
   0   4   9       78.88       81.85      4.50 o 
   1   4   9       32.42       34.88      2.89 o 
   2   4   9       19.07       23.06      2.17 o 
   3   4   9        1.43       -1.25      1.90 o 
   4   4   9        2.43        0.81      2.39 o 
   5   4   9       23.31       19.74      2.46 o 
   6   4   9        1.15       -0.09      2.03 o 
   7   4   9       11.40        8.48      2.61 o 
  -9   5   9        0.04       -1.09      4.69 o 
  -8   5   9       22.03       15.71      3.75 o 
  -7   5   9        2.93        7.21      3.19 o 
  -6   5   9        0.91       -0.02      2.26 o 
  -5   5   9       26.89       31.22      3.35 o 
  -4   5   9        1.36        4.03      2.73 o 
  -3   5   9        4.33        1.18      2.98 o 
  -2   5   9        0.65        7.15      2.19 o 
  -1   5   9       63.38       71.67      4.22 o 
   0   5   9       15.17       13.84      2.62 o 
   1   5   9        3.37        5.37      2.09 o 
   2   5   9        0.41        1.90      1.94 o 
   3   5   9        7.89       11.73      2.40 o 
   4   5   9        0.05       -1.02      2.20 o 
   5   5   9        1.08        1.05      2.66 o 
  -4   6   9        2.21        2.42      3.47 o 
  -3   6   9       33.61       34.60      4.77 o 
  -2   6   9        8.31        7.88      3.70 o 
  -1   6   9        0.30       -0.54      3.14 o 
   0   6   9        0.11        4.79      3.64 o 
 -14   0  10       39.85       59.48      9.62 o 
 -13   0  10        6.17       -0.05      5.19 o 
 -12   0  10        5.78       10.15      3.62 o 
 -11   0  10      733.53     1038.66     51.27 o 
 -10   0  10       13.68       18.49      3.32 o 
  -9   0  10        0.00       -1.10      1.44 o 
  -8   0  10        0.31        0.39      1.03 o 
  -7   0  10      261.85      363.55      7.32 o 
  -6   0  10        8.67       10.51      5.03 o 
  -5   0  10     2164.92     2338.23     62.68 o 
  -4   0  10       28.10       44.47      2.41 o 
  -3   0  10      369.35      360.29      7.80 o 
  -2   0  10       77.93       62.87      2.22 o 
  -1   0  10      537.94      467.24      9.74 o 
   0   0  10       48.24       39.07      1.82 o 
   1   0  10      666.82      646.85     13.32 o 
   2   0  10     2013.93     2130.56     41.27 o 
   3   0  10      234.80      289.24      6.15 o 
   4   0  10      177.14      199.51      6.66 o 
   5   0  10       10.69       14.90      2.29 o 
   6   0  10        0.57        0.84      2.40 o 
   7   0  10       65.17       60.16      5.20 o 
   8   0  10       18.71       22.26      4.27 o 
   9   0  10      418.24      481.48     17.64 o 
  10   0  10      167.40      183.86     14.88 o 
 -14   1  10       17.96       10.07      3.73 o 
 -13   1  10      158.04      158.78     10.03 o 
 -12   1  10       38.35       45.60      3.62 o 
 -11   1  10       10.07       16.80      2.41 o 
 -10   1  10       90.65      104.66      4.05 o 
  -9   1  10       53.02       62.45      3.02 o 
  -8   1  10        0.01       -0.55      1.06 o 
  -7   1  10       22.77       29.46      1.40 o 
  -6   1  10       96.22      120.01      2.58 o 
  -5   1  10      446.87      505.31      9.92 o 
  -4   1  10        1.24        2.73      0.81 o 
  -3   1  10     1844.56     1715.81     25.38 o 
  -2   1  10      665.38      684.38      9.84 o 
  -1   1  10      172.15      162.06      2.92 o 
   0   1  10      549.05      529.15      7.38 o 
   1   1  10        1.00        1.47      0.68 o 
   2   1  10       81.37       92.70      2.26 o 
   3   1  10       98.86      111.59      3.05 o 
   4   1  10      133.34      145.91      3.71 o 
   5   1  10       12.48       14.41      1.65 o 
   6   1  10        4.59        4.40      1.56 o 
   7   1  10      214.52      224.67      6.12 o 
   8   1  10       30.08       30.02      3.22 o 
   9   1  10        4.02        2.81      2.59 o 
  10   1  10       11.30       10.24      4.85 o 
 -14   2  10        9.29        5.51      3.61 o 
 -13   2  10        2.85        5.20      3.10 o 
 -12   2  10       14.00        6.47      2.61 o 
 -11   2  10        1.23        2.69      1.93 o 
 -10   2  10        7.40        5.08      1.94 o 
  -9   2  10        8.41        9.03      1.92 o 
  -8   2  10      598.79      598.78     12.45 o 
  -7   2  10       14.93       12.30      1.74 o 
  -6   2  10       23.65       26.88      2.62 o 
  -5   2  10       40.46       40.71      1.84 o 
  -4   2  10       14.36       17.47      1.64 o 
  -3   2  10      156.68      168.63      3.53 o 
  -2   2  10       59.39       58.84      1.90 o 
  -1   2  10       18.34       12.16      0.88 o 
   0   2  10      318.90      316.53      5.22 o 
   1   2  10       18.58       27.36      1.40 o 
   2   2  10        6.43        8.60      1.06 o 
   3   2  10        0.46       -0.34      1.11 o 
   4   2  10        0.40       -1.18      1.18 o 
   5   2  10       86.60       78.90      3.14 o 
   6   2  10        3.93        3.01      1.65 o 
   7   2  10       46.19       43.25      2.77 o 
   8   2  10        2.84       -0.18      1.80 o 
   9   2  10        0.00       -0.04      2.60 o 
 -13   3  10        4.93       -0.26      3.69 o 
 -12   3  10        1.66        3.90      2.71 o 
 -11   3  10       23.38       17.81      2.86 o 
 -10   3  10       38.86       23.64      4.06 o 
  -9   3  10        2.98        2.63      1.81 o 
  -8   3  10        0.71        0.25      2.05 o 
  -7   3  10        0.87       -0.83      1.43 o 
  -6   3  10      332.89      312.31      7.51 o 
  -5   3  10       83.77       85.65      6.26 o 
  -4   3  10       17.40       22.94      1.78 o 
  -3   3  10      211.67      199.81      4.61 o 
  -2   3  10        1.34        2.90      1.04 o 
  -1   3  10        1.16        1.90      0.98 o 
   0   3  10        9.21        5.96      1.15 o 
   1   3  10       50.79       54.48      2.03 o 
   2   3  10       37.20       35.42      1.88 o 
   3   3  10        6.85        6.44      1.56 o 
   4   3  10        0.47        0.59      1.47 o 
   5   3  10        3.37        4.26      1.67 o 
   6   3  10        0.22        0.27      1.71 o 
   7   3  10        0.57       -0.86      1.89 o 
   8   3  10        6.51        8.03      2.35 o 
 -11   4  10        0.13       -1.00      2.92 o 
 -10   4  10        2.43        2.91      2.96 o 
  -9   4  10        2.88        4.18      2.82 o 
  -8   4  10        0.49        1.90      1.90 o 
  -7   4  10        6.86        6.26      1.91 o 
  -6   4  10       35.98       32.17      2.70 o 
  -5   4  10       21.22       29.36      2.80 o 
  -4   4  10      103.73      105.10      4.81 o 
  -3   4  10       82.96       89.13      3.99 o 
  -2   4  10        0.02        1.49      1.58 o 
  -1   4  10        2.58       -0.17      1.63 o 
   0   4  10        7.41        3.77      1.62 o 
   1   4  10       68.07       65.38      4.00 o 
   2   4  10        2.63        1.80      1.46 o 
   3   4  10       14.19       16.93      2.18 o 
   4   4  10        9.63        8.79      2.28 o 
   5   4  10        6.22        7.27      2.28 o 
   6   4  10        0.99        0.06      2.07 o 
   7   4  10        1.52       -1.54      2.33 o 
  -9   5  10        0.40        2.84      3.24 o 
  -8   5  10        4.69        5.60      3.28 o 
  -7   5  10        8.30        9.77      3.31 o 
  -6   5  10        1.25       -0.22      3.17 o 
  -5   5  10        1.55        2.83      2.39 o 
  -4   5  10        5.68        6.30      3.57 o 
  -3   5  10        0.42        4.07      2.72 o 
  -2   5  10       99.33      105.51      8.12 o 
  -1   5  10       48.69       44.45      3.58 o 
   0   5  10        0.00        1.25      1.87 o 
   1   5  10       12.03       14.57      2.51 o 
   2   5  10       11.31       12.16      2.58 o 
   3   5  10        0.43        4.04      2.18 o 
   4   5  10        0.17        2.46      2.07 o 
  -4   6  10        0.05        3.96      5.00 o 
  -3   6  10        0.47        0.83      3.40 o 
  -2   6  10        1.65        4.29      3.24 o 
  -1   6  10        1.13        2.31      3.63 o 
 -14   1  11      137.52      135.64      7.42 o 
 -13   1  11       55.75       61.62      5.09 o 
 -12   1  11        1.07        0.42      2.49 o 
 -11   1  11       19.97       23.71      2.56 o 
 -10   1  11      102.10      122.36      5.44 o 
  -9   1  11      448.53      495.31     11.85 o 
  -8   1  11        1.26        1.62      1.15 o 
  -7   1  11      214.42      255.26      4.51 o 
  -6   1  11      459.78      525.83      9.44 o 
  -5   1  11       63.80       61.09      2.68 o 
  -4   1  11        0.68        2.29      0.86 o 
  -3   1  11      199.19      247.86      4.51 o 
  -2   1  11       83.39       74.06      1.82 o 
  -1   1  11        5.00        3.78      0.63 o 
   0   1  11      228.77      231.09      3.71 o 
   1   1  11      359.03      372.16      5.92 o 
   2   1  11       40.42       34.03      2.30 o 
   3   1  11       13.12       13.48      1.27 o 
   4   1  11      148.45      158.75      4.85 o 
   5   1  11        1.65       -0.26      1.41 o 
   6   1  11       20.25       19.05      2.10 o 
   7   1  11        2.71        2.24      1.89 o 
   8   1  11        0.84       -1.55      2.33 o 
   9   1  11       12.33       15.58      3.16 o 
 -14   2  11        0.45       -2.02      3.31 o 
 -13   2  11        0.01       -2.40      2.40 o 
 -12   2  11        5.13        4.46      2.20 o 
 -11   2  11        4.83        2.00      1.90 o 
 -10   2  11       47.97       48.63      3.13 o 
  -9   2  11       70.99       75.65      3.51 o 
  -8   2  11       43.83       43.00      2.75 o 
  -7   2  11        7.44        8.89      1.78 o 
  -6   2  11        6.70        4.84      1.17 o 
  -5   2  11        4.62        2.21      1.01 o 
  -4   2  11      201.81      181.75      4.15 o 
  -3   2  11       35.23       29.34      1.75 o 
  -2   2  11      491.74      486.16      8.12 o 
  -1   2  11      886.55      932.23     12.60 o 
   0   2  11      221.48      177.49      3.43 o 
   1   2  11        3.25        5.26      1.37 o 
   2   2  11       57.38       59.43      2.00 o 
   3   2  11        7.72        5.44      1.38 o 
   4   2  11       25.02       23.78      1.99 o 
   5   2  11       93.58      101.84      3.59 o 
   6   2  11       16.26       13.78      2.05 o 
   7   2  11        4.42        0.90      1.77 o 
   8   2  11        3.96        4.00      2.17 o 
   9   2  11        0.20        3.40      3.18 o 
 -13   3  11        3.48        1.78      3.29 o 
 -12   3  11        0.44        1.41      3.68 o 
 -11   3  11        5.92        6.38      2.73 o 
 -10   3  11        0.18        3.27      2.00 o 
  -9   3  11        0.90        0.97      1.69 o 
  -8   3  11       14.73       17.98      4.57 o 
  -7   3  11       11.05       11.56      1.95 o 
  -6   3  11       49.85       53.42      3.22 o 
  -5   3  11      245.40      225.57      7.03 o 
  -4   3  11      204.56      199.54      4.69 o 
  -3   3  11        0.33        0.50      1.00 o 
  -2   3  11       15.24       13.37      1.47 o 
  -1   3  11        0.11        1.62      1.04 o 
   0   3  11       30.18       26.82      1.71 o 
   1   3  11       48.72       54.08      2.41 o 
   2   3  11      368.23      341.33      6.24 o 
   3   3  11       89.80       81.04      2.98 o 
   4   3  11        0.10        0.89      1.43 o 
   5   3  11        7.58        6.99      1.81 o 
   6   3  11        1.14        3.06      1.92 o 
   7   3  11        6.22        5.30      2.15 o 
   8   3  11        1.36       -0.45      2.09 o 
 -11   4  11       11.91        7.32      3.45 o 
 -10   4  11        1.77        6.04      4.11 o 
  -9   4  11        8.73       15.36      2.86 o 
  -8   4  11        5.70        5.13      2.33 o 
  -7   4  11        3.61        3.62      1.93 o 
  -6   4  11       24.43       20.44      2.40 o 
  -5   4  11        9.46       12.61      2.26 o 
  -4   4  11       52.54       49.73      3.90 o 
  -3   4  11      203.11      189.16      6.04 o 
  -2   4  11      109.96      112.47      4.53 o 
  -1   4  11       10.18        6.80      1.73 o 
   0   4  11       47.29       40.25      2.72 o 
   1   4  11       18.71       15.57      2.08 o 
   2   4  11        6.80        9.03      1.87 o 
   3   4  11        0.02        0.33      1.56 o 
   4   4  11       28.26       23.84      3.47 o 
   5   4  11        2.09        1.97      2.22 o 
   6   4  11        0.32        0.30      2.29 o 
  -9   5  11        0.65        2.16      3.22 o 
  -8   5  11        3.41        0.73      2.88 o 
  -7   5  11        0.26        1.32      2.83 o 
  -6   5  11        2.78        2.63      2.51 o 
  -5   5  11       10.72        6.63      3.49 o 
  -4   5  11       32.78       34.85      4.05 o 
  -3   5  11        2.08        7.74      2.97 o 
  -2   5  11       30.68       30.60      3.21 o 
  -1   5  11       21.86       22.91      2.99 o 
   0   5  11        1.11        1.09      1.89 o 
   1   5  11        0.06       -0.45      1.89 o 
   2   5  11       10.94       10.42      2.31 o 
   3   5  11        6.39        9.34      2.50 o 
   4   5  11        1.47        3.35      2.40 o 
  -3   6  11        0.90        4.64      4.03 o 
  -2   6  11        0.89       -0.18      4.15 o 
 -14   0  12       35.39       49.30      9.45 o 
 -13   0  12        9.79       17.86      6.36 o 
 -12   0  12     1745.56     2649.01    113.60 o 
 -11   0  12      389.80      550.95     39.85 o 
 -10   0  12      294.24      390.86     36.26 o 
  -9   0  12        1.93        6.08      1.75 o 
  -8   0  12      103.51      121.16      3.91 o 
  -7   0  12        4.81        4.03      1.72 o 
  -6   0  12      101.58      122.15      3.81 o 
  -5   0  12     2993.16     3616.71     81.08 o 
  -4   0  12     1738.78     1623.43     37.22 o 
  -3   0  12     1107.93     1130.47     22.43 o 
  -2   0  12      627.18      594.98     10.96 o 
  -1   0  12      207.14      175.22      4.00 o 
   0   0  12      333.85      317.33      6.44 o 
   1   0  12      163.02      151.09      3.73 o 
   2   0  12      480.14      555.07     10.66 o 
   3   0  12      533.23      508.41     11.25 o 
   4   0  12        7.30        3.66      1.95 o 
   5   0  12        1.55        1.25      1.98 o 
   6   0  12        0.33       -3.75      3.75 o 
   7   0  12        9.81       17.03      4.06 o 
   8   0  12       22.54       27.25      4.70 o 
   9   0  12        1.82        7.29      4.12 o 
 -14   1  12       46.25       51.92      5.09 o 
 -13   1  12        0.79        2.44      3.22 o 
 -12   1  12        1.36        2.77      2.51 o 
 -11   1  12       27.05       29.12      2.64 o 
 -10   1  12     1169.14     1266.76     23.87 o 
  -9   1  12      436.06      484.85     18.93 o 
  -8   1  12      185.89      199.67      5.05 o 
  -7   1  12      281.67      378.77      6.74 o 
  -6   1  12       36.10       35.71      1.78 o 
  -5   1  12       53.41       74.05      2.51 o 
  -4   1  12      392.83      407.14      7.47 o 
  -3   1  12      768.56      777.57     12.10 o 
  -2   1  12      708.53      673.96      9.22 o 
  -1   1  12      621.17      609.18      8.46 o 
   0   1  12      275.62      318.97      4.89 o 
   1   1  12      156.48      139.05      2.90 o 
   2   1  12        0.00       -0.78      0.78 o 
   3   1  12       11.90       12.67      1.30 o 
   4   1  12        2.06        3.94      1.15 o 
   5   1  12        2.74        0.62      1.60 o 
   6   1  12        2.20        0.63      1.71 o 
   7   1  12       28.80       34.53      2.93 o 
   8   1  12        7.90        8.28      2.78 o 
   9   1  12        0.00       -1.26      3.18 o 
 -14   2  12       10.40       14.77      4.56 o 
 -13   2  12        1.60        1.10      2.29 o 
 -12   2  12        1.36       -1.67      1.94 o 
 -11   2  12        1.41       -1.33      1.87 o 
 -10   2  12       27.97       28.79      2.59 o 
  -9   2  12       92.09       87.32      3.77 o 
  -8   2  12      342.22      317.89      8.64 o 
  -7   2  12      571.27      543.64     10.30 o 
  -6   2  12      177.10      162.84      4.03 o 
  -5   2  12       23.85       32.51      1.77 o 
  -4   2  12        6.34        5.19      1.15 o 
  -3   2  12      110.63      129.41      3.05 o 
  -2   2  12       70.37       80.62      2.12 o 
  -1   2  12       33.51       32.69      1.74 o 
   0   2  12       16.66       17.18      1.21 o 
   1   2  12       60.52       60.59      2.00 o 
   2   2  12       21.75       24.29      1.69 o 
   3   2  12        3.38        4.25      1.31 o 
   4   2  12       16.97       15.55      1.83 o 
   5   2  12       27.48       20.77      2.06 o 
   6   2  12       39.26       35.64      2.67 o 
   7   2  12        3.00        5.43      1.94 o 
   8   2  12        1.78        2.01      2.20 o 
 -13   3  12       38.99       33.24      3.93 o 
 -12   3  12       21.18       24.58      3.34 o 
 -11   3  12        0.00        4.04      2.23 o 
 -10   3  12        8.01        9.65      2.26 o 
  -9   3  12        1.34        0.15      1.83 o 
  -8   3  12       80.05       68.39      3.46 o 
  -7   3  12        3.32        2.23      1.61 o 
  -6   3  12       42.50       44.04      3.61 o 
  -5   3  12       41.82       48.70      2.62 o 
  -4   3  12        2.25        3.69      1.22 o 
  -3   3  12       27.96       28.18      2.02 o 
  -2   3  12        3.23        2.76      1.13 o 
  -1   3  12       63.86       69.80      2.69 o 
   0   3  12       36.55       29.48      1.82 o 
   1   3  12       48.84       50.60      2.27 o 
   2   3  12        0.32        1.90      1.36 o 
   3   3  12        9.58        8.76      1.55 o 
   4   3  12       17.99       15.53      1.83 o 
   5   3  12        1.82        2.36      1.73 o 
   6   3  12        2.57        0.61      1.88 o 
   7   3  12        4.65        3.27      2.10 o 
 -11   4  12       18.26       18.64      3.88 o 
 -10   4  12        5.75        2.28      2.88 o 
  -9   4  12       12.16        9.94      2.45 o 
  -8   4  12       14.39       16.83      2.47 o 
  -7   4  12       21.33       25.31      2.62 o 
  -6   4  12       18.30       16.09      2.49 o 
  -5   4  12        4.31        1.43      1.94 o 
  -4   4  12       19.41       20.48      3.09 o 
  -3   4  12        2.90        4.18      1.89 o 
  -2   4  12       19.19       18.14      2.41 o 
  -1   4  12        2.00        2.46      1.56 o 
   0   4  12        1.66        2.53      1.58 o 
   1   4  12        0.05       -1.53      1.58 o 
   2   4  12       10.29        8.67      1.89 o 
   3   4  12       14.38        9.91      1.92 o 
   4   4  12       16.02       14.15      2.33 o 
   5   4  12       12.32       13.19      2.41 o 
   6   4  12        0.24        0.22      2.07 o 
  -9   5  12       32.08       35.03      4.61 o 
  -8   5  12        3.09        8.47      4.84 o 
  -7   5  12        0.26       -2.16      2.83 o 
  -6   5  12        3.37        2.87      3.23 o 
  -5   5  12        0.85        1.51      2.79 o 
  -4   5  12        0.40        1.50      3.30 o 
  -3   5  12       25.18       32.59      4.14 o 
  -2   5  12        4.26        4.71      2.36 o 
  -1   5  12       65.01       63.71      4.19 o 
   0   5  12       18.68       18.85      3.53 o 
   1   5  12       13.26       15.68      4.02 o 
   2   5  12        0.62        0.92      2.10 o 
   3   5  12        9.79        6.46      2.40 o 
 -14   1  13       16.45       24.48      5.41 o 
 -13   1  13       15.08       13.72      4.21 o 
 -12   1  13       24.61       31.05      5.12 o 
 -11   1  13        7.33        5.93      2.19 o 
 -10   1  13      864.03      953.47     20.94 o 
  -9   1  13      137.25      147.91      4.66 o 
  -8   1  13       23.33       26.97      1.66 o 
  -7   1  13       39.18       40.31      1.97 o 
  -6   1  13      187.55      170.49      4.95 o 
  -5   1  13        1.36        5.21      1.06 o 
  -4   1  13       17.45       20.94      1.26 o 
  -3   1  13      555.11      583.09      8.66 o 
  -2   1  13      188.74      181.87      2.96 o 
  -1   1  13        0.68       -0.57      0.57 o 
   0   1  13      408.67      402.02      6.00 o 
   1   1  13        1.77        0.51      0.80 o 
   2   1  13       49.64       59.10      1.99 o 
   3   1  13        3.18        0.54      1.01 o 
   4   1  13       13.86       16.50      1.64 o 
   5   1  13       31.37       32.91      3.90 o 
   6   1  13       37.54       39.30      2.79 o 
   7   1  13       20.23       23.65      2.99 o 
   8   1  13        0.15        0.30      2.44 o 
   9   1  13        0.68       -1.81      4.49 o 
 -14   2  13        7.31       11.93      4.42 o 
 -13   2  13       19.70       14.62      2.84 o 
 -12   2  13        8.30        6.75      2.22 o 
 -11   2  13        7.85        8.65      2.22 o 
 -10   2  13       98.98       95.96      4.07 o 
  -9   2  13       22.74       23.58      2.35 o 
  -8   2  13     2134.33     1963.96     35.95 o 
  -7   2  13      409.40      382.71      8.66 o 
  -6   2  13       61.43       61.64      2.46 o 
  -5   2  13        1.11       -0.30      0.98 o 
  -4   2  13       13.56       14.30      1.36 o 
  -3   2  13        0.07        0.17      0.82 o 
  -2   2  13       63.27       59.99      1.89 o 
  -1   2  13      232.73      207.37      3.87 o 
   0   2  13      127.58      137.91      3.02 o 
   1   2  13        4.87        2.53      1.00 o 
   2   2  13       77.38       67.32      2.25 o 
   3   2  13        0.28        0.67      1.16 o 
   4   2  13        3.18        3.05      1.37 o 
   5   2  13        0.27       -0.05      1.59 o 
   6   2  13        5.39        4.41      1.88 o 
   7   2  13        6.20        7.49      2.25 o 
   8   2  13        0.00       -0.81      2.43 o 
 -13   3  13       49.55       58.26      4.60 o 
 -12   3  13        0.00        3.31      3.32 o 
 -11   3  13       20.67       21.99      2.79 o 
 -10   3  13       13.50       13.81      2.40 o 
  -9   3  13        0.70       -2.21      2.21 o 
  -8   3  13       11.59       14.61      2.17 o 
  -7   3  13       25.89       23.27      2.66 o 
  -6   3  13     1061.50      943.19     20.88 o 
  -5   3  13      509.53      489.30      9.46 o 
  -4   3  13       53.08       59.47      2.76 o 
  -3   3  13        1.05        1.45      1.15 o 
  -2   3  13        0.10        0.51      1.10 o 
  -1   3  13       54.25       45.92      2.42 o 
   0   3  13       58.15       49.46      2.22 o 
   1   3  13       15.37       14.05      1.58 o 
   2   3  13       30.16       30.77      2.20 o 
   3   3  13        0.89        0.38      1.50 o 
   4   3  13        4.48        5.92      1.60 o 
   5   3  13        5.70        6.30      1.78 o 
   6   3  13        0.10        0.03      1.90 o 
   7   3  13       10.34        7.91      2.38 o 
 -11   4  13       38.39       55.81      5.25 o 
 -10   4  13        0.34       -2.83      2.83 o 
  -9   4  13        0.93        5.58      2.30 o 
  -8   4  13       41.48       37.26      3.11 o 
  -7   4  13       12.84       11.67      2.28 o 
  -6   4  13       15.61       15.51      2.49 o 
  -5   4  13        0.14       -0.21      2.22 o 
  -4   4  13       70.63       69.32      3.81 o 
  -3   4  13        0.03        2.27      1.79 o 
  -2   4  13        5.16        5.91      2.30 o 
  -1   4  13       20.92       18.04      2.13 o 
   0   4  13        6.20        7.89      1.93 o 
   1   4  13        2.49        1.58      1.72 o 
   2   4  13        1.77       -0.34      1.64 o 
   3   4  13       47.88       51.37      3.14 o 
   4   4  13        0.31       -1.35      1.87 o 
   5   4  13       11.65       16.45      2.54 o 
  -9   5  13       21.96       26.69      5.36 o 
  -8   5  13        0.60       -0.28      2.53 o 
  -7   5  13        0.04       -1.10      2.60 o 
  -6   5  13        0.38        1.03      2.42 o 
  -5   5  13        3.78        2.19      2.90 o 
  -4   5  13        0.43        1.13      2.68 o 
  -3   5  13        0.27       -2.47      2.47 o 
  -2   5  13        4.16        0.83      2.15 o 
  -1   5  13        9.82       11.99      2.68 o 
   0   5  13        0.15        4.03      2.09 o 
   1   5  13        2.87        2.26      2.04 o 
   2   5  13        2.73        3.34      2.29 o 
   3   5  13        0.03        2.99      2.22 o 
 -15   0  14        0.69        4.54      6.59 o 
 -14   0  14       54.48      110.59     12.48 o 
 -13   0  14      103.01      151.35     13.88 o 
 -12   0  14      235.75      349.38     21.10 o 
 -11   0  14       94.57      119.40     10.97 o 
 -10   0  14      131.33      163.57     11.85 o 
  -9   0  14      127.27      131.44      5.47 o 
  -8   0  14        0.83        5.97      3.24 o 
  -7   0  14      376.16      359.45      8.95 o 
  -6   0  14       20.36       24.22      1.89 o 
  -5   0  14      139.69      150.09      8.55 o 
  -4   0  14       91.41       71.07      2.39 o 
  -3   0  14      233.32      222.25      4.91 o 
  -2   0  14       19.69       23.99      1.48 o 
  -1   0  14       10.15       13.77      1.45 o 
   0   0  14      156.78      148.58      3.79 o 
   1   0  14      110.11      111.11      5.11 o 
   2   0  14      140.61      175.65      6.97 o 
   3   0  14        3.21        3.57      1.96 o 
   4   0  14        7.90        5.04      2.24 o 
   5   0  14       26.73       23.98      2.97 o 
   6   0  14       35.69       47.96      4.95 o 
   7   0  14        0.06        0.39      3.01 o 
   8   0  14       44.03       48.68      5.70 o 
 -14   1  14       61.14       61.22     14.87 o 
 -13   1  14        0.00       -0.94      2.78 o 
 -12   1  14      134.97      145.43      9.22 o 
 -11   1  14        6.86        6.07      2.52 o 
 -10   1  14       29.73       37.85      3.02 o 
  -9   1  14      125.49      122.01      3.77 o 
  -8   1  14        6.92        8.88      1.29 o 
  -7   1  14       38.13       40.73      2.03 o 
  -6   1  14        5.79        7.33      1.35 o 
  -5   1  14      275.13      276.84      6.22 o 
  -4   1  14       12.40       15.90      1.19 o 
  -3   1  14      273.71      282.98      4.73 o 
  -2   1  14        6.51        5.46      0.73 o 
  -1   1  14       13.27       10.76      0.92 o 
   0   1  14       12.38        9.32      1.04 o 
   1   1  14        2.39        2.85      0.93 o 
   2   1  14        8.50        9.53      1.18 o 
   3   1  14      118.01      110.68      2.90 o 
   4   1  14      160.42      177.55      7.00 o 
   5   1  14        4.45        0.74      1.76 o 
   6   1  14        1.96        1.57      1.90 o 
   7   1  14        0.14        2.36      2.26 o 
   8   1  14        1.44        4.23      2.75 o 
 -14   2  14       23.05       20.10      4.15 o 
 -13   2  14        5.89        5.00      2.37 o 
 -12   2  14        1.49        1.75      2.04 o 
 -11   2  14        4.25        6.81      2.08 o 
 -10   2  14       51.67       42.14      2.91 o 
  -9   2  14       22.80       24.33      2.56 o 
  -8   2  14      849.86      832.02     15.03 o 
  -7   2  14        2.68        3.43      1.50 o 
  -6   2  14       33.49       36.61      2.03 o 
  -5   2  14        4.69        3.95      1.15 o 
  -4   2  14        1.69        1.03      0.95 o 
  -3   2  14      179.50      175.19      3.84 o 
  -2   2  14       15.82       21.08      1.71 o 
  -1   2  14      356.42      332.50      6.10 o 
   0   2  14        1.29       -0.53      0.82 o 
   1   2  14      106.45       97.28      2.63 o 
   2   2  14        0.49        0.73      1.02 o 
   3   2  14        0.74        0.89      1.20 o 
   4   2  14        2.61        2.54      1.39 o 
   5   2  14        1.36       -0.96      1.44 o 
   6   2  14       18.08       18.75      2.36 o 
   7   2  14       18.47       21.88      3.76 o 
   8   2  14        1.99        9.52      4.70 o 
 -13   3  14       13.40       15.10      3.29 o 
 -12   3  14        0.52        3.98      2.31 o 
 -11   3  14        5.08        9.47      2.47 o 
 -10   3  14       22.55       20.63      2.69 o 
  -9   3  14        0.02        0.09      1.75 o 
  -8   3  14       66.72       53.35      3.22 o 
  -7   3  14       47.34       58.92      3.63 o 
  -6   3  14      964.42      881.71     17.49 o 
  -5   3  14       43.51       45.17      2.37 o 
  -4   3  14       50.26       55.14      2.89 o 
  -3   3  14        0.71       -0.19      1.11 o 
  -2   3  14       28.27       26.40      1.92 o 
  -1   3  14        4.86        4.99      1.32 o 
   0   3  14        3.09        5.07      1.38 o 
   1   3  14       71.37       72.64      2.74 o 
   2   3  14        4.53        2.32      1.37 o 
   3   3  14        1.87        0.70      1.58 o 
   4   3  14        3.14        1.63      1.74 o 
   5   3  14       27.55       33.27      3.11 o 
   6   3  14        0.00        2.33      1.85 o 
   7   3  14        0.93        5.40      4.45 o 
 -11   4  14       76.66       90.57      6.28 o 
 -10   4  14        0.66       -0.95      2.29 o 
  -9   4  14      113.62      118.26      5.08 o 
  -8   4  14        3.71        4.69      2.10 o 
  -7   4  14        3.65        0.91      2.10 o 
  -6   4  14        1.85        1.35      3.32 o 
  -5   4  14        0.05       -1.85      1.85 o 
  -4   4  14      563.35      545.70     13.20 o 
  -3   4  14      107.63      105.42      4.64 o 
  -2   4  14      114.50      107.62      3.77 o 
  -1   4  14        1.87        4.06      1.59 o 
   0   4  14        0.31        0.65      1.64 o 
   1   4  14        0.31        1.76      1.77 o 
   2   4  14        0.16       -0.71      1.78 o 
   3   4  14       54.09       57.49      4.21 o 
   4   4  14        1.72        0.13      1.97 o 
   5   4  14        0.26       -1.36      2.29 o 
  -9   5  14       16.34       29.16      7.34 o 
  -8   5  14        6.80        4.80      4.90 o 
  -7   5  14        0.55        3.27      2.72 o 
  -6   5  14        7.32        2.99      3.23 o 
  -5   5  14        1.59        4.52      2.95 o 
  -4   5  14       59.96       60.95      5.22 o 
  -3   5  14        0.01       -2.10      3.13 o 
  -2   5  14       38.62       39.02      3.63 o 
  -1   5  14       18.66       15.63      3.54 o 
   0   5  14        1.54        0.47      2.30 o 
   1   5  14        6.85        6.61      2.39 o 
   2   5  14        1.02        2.20      3.14 o 
 -14   1  15       29.45       30.57      6.28 o 
 -13   1  15        4.83        5.56      3.69 o 
 -12   1  15        6.78        0.45      2.40 o 
 -11   1  15       69.27       54.30      4.32 o 
 -10   1  15      207.01      222.93      6.05 o 
  -9   1  15       15.65       12.15      1.72 o 
  -8   1  15      181.39      174.36      4.03 o 
  -7   1  15       97.92       78.51      2.72 o 
  -6   1  15       59.15       67.50      2.51 o 
  -5   1  15       38.21       40.12      1.93 o 
  -4   1  15       45.14       48.16      1.83 o 
  -3   1  15       34.15       30.13      1.18 o 
  -2   1  15       15.46       10.54      0.87 o 
  -1   1  15        2.74        3.12      0.78 o 
   0   1  15        0.81       -0.67      0.82 o 
   1   1  15        4.62        5.22      1.05 o 
   2   1  15        6.68        4.63      1.12 o 
   3   1  15        1.37        0.72      1.25 o 
   4   1  15        0.64       -1.55      1.55 o 
   5   1  15        9.70       10.15      2.03 o 
   6   1  15        0.48        3.60      2.00 o 
   7   1  15        1.52        0.70      2.87 o 
   8   1  15        0.72       -0.60      5.88 o 
 -14   2  15        5.23        7.75      3.51 o 
 -13   2  15        2.76        2.12      3.69 o 
 -12   2  15        7.59        5.44      2.18 o 
 -11   2  15        9.50        9.87      2.21 o 
 -10   2  15      121.79      120.01      4.55 o 
  -9   2  15        1.80        2.15      1.64 o 
  -8   2  15       31.44       38.53      2.41 o 
  -7   2  15       22.35       17.55      1.76 o 
  -6   2  15        1.28        2.72      2.19 o 
  -5   2  15      519.40      453.00      8.68 o 
  -4   2  15        6.68        4.75      1.09 o 
  -3   2  15       41.92       48.02      1.98 o 
  -2   2  15       14.18       14.55      1.50 o 
  -1   2  15       36.58       40.71      2.16 o 
   0   2  15       25.91       25.40      1.68 o 
   1   2  15        2.45        2.68      1.09 o 
   2   2  15        0.27       -1.01      1.01 o 
   3   2  15        1.79        1.53      1.30 o 
   4   2  15        0.01       -1.33      1.33 o 
   5   2  15       16.18       15.23      2.14 o 
   6   2  15        2.37       -0.53      2.02 o 
   7   2  15       22.51       26.26      3.41 o 
 -13   3  15        5.33       15.04      4.11 o 
 -12   3  15       20.06       15.90      4.80 o 
 -11   3  15        6.56        6.34      2.27 o 
 -10   3  15        2.70        4.24      2.06 o 
  -9   3  15       71.08       66.16      3.60 o 
  -8   3  15        7.84       10.46      2.88 o 
  -7   3  15      456.78      429.75     15.39 o 
  -6   3  15      191.00      176.83      5.35 o 
  -5   3  15       35.77       36.74      2.24 o 
  -4   3  15        0.28       -0.70      1.26 o 
  -3   3  15        0.89       -0.65      1.19 o 
  -2   3  15       33.88       31.80      2.10 o 
  -1   3  15        0.93        1.51      1.27 o 
   0   3  15      195.63      172.58      4.59 o 
   1   3  15       56.30       50.19      2.42 o 
   2   3  15        0.11        0.92      1.43 o 
   3   3  15       10.82       10.59      1.96 o 
   4   3  15       16.42       19.30      2.28 o 
   5   3  15       22.87       20.74      2.55 o 
   6   3  15        5.09        2.87      2.40 o 
 -11   4  15        0.00       -0.16      2.74 o 
 -10   4  15       26.80       32.83      5.07 o 
  -9   4  15       26.40       20.17      2.91 o 
  -8   4  15       10.66       12.92      2.84 o 
  -7   4  15        0.40        0.24      2.07 o 
  -6   4  15       87.98       70.99      4.85 o 
  -5   4  15       14.04       10.97      3.12 o 
  -4   4  15      311.45      297.69      8.51 o 
  -3   4  15       72.13       72.11      3.80 o 
  -2   4  15       38.81       32.86      2.43 o 
  -1   4  15        3.10        3.84      1.61 o 
   0   4  15        0.01       -0.39      1.65 o 
   1   4  15        0.28        1.53      1.75 o 
   2   4  15        4.89        5.22      2.41 o 
   3   4  15        8.26        7.32      2.12 o 
   4   4  15        0.03       -0.94      2.09 o 
  -8   5  15        0.00        0.61      3.59 o 
  -7   5  15        2.42        5.34      2.83 o 
  -6   5  15        0.37        1.67      3.39 o 
  -5   5  15       25.40       23.22      4.10 o 
  -4   5  15       55.17       66.32      5.45 o 
  -3   5  15       11.40       18.80      3.70 o 
  -2   5  15      131.14      134.99      6.01 o 
  -1   5  15       27.91       30.12      3.14 o 
   0   5  15        0.61        1.43      2.11 o 
   1   5  15        0.55        1.25      2.28 o 
   2   5  15       11.15        5.29      6.71 o 
 -15   0  16        0.43       -5.29      5.29 o 
 -14   0  16        0.11       -2.98      5.01 o 
 -13   0  16        8.92        9.27      5.68 o 
 -12   0  16      289.95      402.13     23.54 o 
 -11   0  16        9.96        3.63      4.19 o 
 -10   0  16       19.89       21.07      3.20 o 
  -9   0  16       85.63       75.93      5.02 o 
  -8   0  16        7.82       12.01      2.58 o 
  -7   0  16       47.71       47.05      3.17 o 
  -6   0  16       43.04       48.59      5.05 o 
  -5   0  16        1.55        1.47      1.23 o 
  -4   0  16       51.11       47.95      2.11 o 
  -3   0  16        7.75        4.89      1.16 o 
  -2   0  16      610.85      558.85     10.81 o 
  -1   0  16       64.59       60.82      2.80 o 
   0   0  16       16.49       18.97      1.83 o 
   1   0  16       24.98       28.44      2.64 o 
   2   0  16        0.04       -0.97      2.25 o 
   3   0  16        9.48       11.61      2.35 o 
   4   0  16        2.28        1.56      2.19 o 
   5   0  16        8.43        5.97      4.93 o 
   6   0  16       13.05       13.18      3.96 o 
   7   0  16        6.39        4.16      3.62 o 
 -14   1  16        6.30        2.03      3.76 o 
 -13   1  16        1.61       -1.15      3.14 o 
 -12   1  16       19.35       26.01      4.57 o 
 -11   1  16       22.48       25.76      4.39 o 
 -10   1  16      226.93      225.83      7.08 o 
  -9   1  16       12.51       10.35      1.83 o 
  -8   1  16       16.72       15.48      1.68 o 
  -7   1  16       61.10       66.76      2.60 o 
  -6   1  16        0.78        0.21      1.06 o 
  -5   1  16       64.05       66.57      2.46 o 
  -4   1  16      213.53      190.89      4.01 o 
  -3   1  16      213.73      162.03      3.14 o 
  -2   1  16        1.92        1.64      0.71 o 
  -1   1  16       13.58       11.27      1.33 o 
   0   1  16       42.40       39.60      1.72 o 
   1   1  16       51.98       52.83      2.00 o 
   2   1  16       56.58       67.57      2.32 o 
   3   1  16        9.13       10.67      1.56 o 
   4   1  16       16.32       14.87      2.11 o 
   5   1  16        0.55        3.29      1.94 o 
   6   1  16        0.00       -0.82      1.99 o 
   7   1  16        0.98       -1.75      2.39 o 
 -14   2  16        3.12       -2.93      2.93 o 
 -13   2  16       10.09       10.48      5.40 o 
 -12   2  16        5.10       -0.90      2.23 o 
 -11   2  16        0.00       -1.65      1.79 o 
 -10   2  16       26.79       29.88      3.40 o 
  -9   2  16       34.78       31.94      2.33 o 
  -8   2  16      360.89      332.68      8.00 o 
  -7   2  16      124.82      111.55      3.51 o 
  -6   2  16      688.52      640.15     13.53 o 
  -5   2  16       95.83       86.00      3.00 o 
  -4   2  16        0.00       -0.57      0.90 o 
  -3   2  16        0.00       -0.68      1.02 o 
  -2   2  16        0.01       -0.74      1.06 o 
  -1   2  16       38.59       46.14      2.09 o 
   0   2  16       20.00       18.83      1.62 o 
   1   2  16       45.28       35.48      2.73 o 
   2   2  16       85.02       79.18      2.61 o 
   3   2  16       13.21       12.37      1.72 o 
   4   2  16        7.12        9.71      1.73 o 
   5   2  16        0.16       -0.60      1.84 o 
   6   2  16        2.73        0.87      2.13 o 
   7   2  16        1.77        1.74      2.73 o 
 -13   3  16       54.29       62.25      4.73 o 
 -12   3  16       17.37       14.63      2.81 o 
 -11   3  16        0.12       -1.87      2.02 o 
 -10   3  16        5.21        5.58      2.15 o 
  -9   3  16        0.26        0.04      1.75 o 
  -8   3  16      411.86      390.17     10.52 o 
  -7   3  16       42.62       37.49      2.82 o 
  -6   3  16        2.01        3.26      1.76 o 
  -5   3  16       29.28       33.19      2.44 o 
  -4   3  16        9.43        9.90      1.75 o 
  -3   3  16       42.10       41.66      2.34 o 
  -2   3  16        0.20        0.40      1.29 o 
  -1   3  16      171.28      156.86      4.35 o 
   0   3  16       66.04       60.95      2.81 o 
   1   3  16        6.57        4.43      1.58 o 
   2   3  16        1.17        1.31      1.50 o 
   3   3  16        2.64        4.44      1.79 o 
   4   3  16        5.55        6.56      2.11 o 
   5   3  16        0.26        0.82      1.97 o 
   6   3  16        1.60        7.87      4.88 o 
 -11   4  16       19.37       16.71      2.99 o 
 -10   4  16       82.06       76.36      4.92 o 
  -9   4  16        0.07        2.83      2.18 o 
  -8   4  16       16.27       18.40      2.65 o 
  -7   4  16        5.13        6.49      2.63 o 
  -6   4  16       41.10       42.57      4.10 o 
  -5   4  16       46.42       45.47      6.33 o 
  -4   4  16       35.34       44.16      3.34 o 
  -3   4  16      143.92      144.11      4.98 o 
  -2   4  16       35.76       29.63      2.82 o 
  -1   4  16        3.54        1.61      1.61 o 
   0   4  16        0.33       -0.50      1.75 o 
   1   4  16       16.82       18.66      2.56 o 
   2   4  16        0.29        1.12      1.96 o 
   3   4  16       15.55        7.52      2.38 o 
   4   4  16       10.00       12.76      2.77 o 
  -8   5  16        3.55       -0.58      3.17 o 
  -7   5  16        0.03        1.22      2.79 o 
  -6   5  16        0.48       -1.05      2.95 o 
  -5   5  16        2.40        0.88      2.93 o 
  -4   5  16       14.95       10.60      3.48 o 
  -3   5  16        6.70        9.21      5.24 o 
  -2   5  16      108.16      100.58      5.38 o 
  -1   5  16        4.57        8.12      2.46 o 
   0   5  16       14.50       18.64      2.90 o 
   1   5  16        3.28        4.00      2.64 o 
 -14   1  17        6.51       11.15      4.86 o 
 -13   1  17        0.00       -1.01      4.40 o 
 -12   1  17        5.98        4.49      3.47 o 
 -11   1  17        5.92        3.84      2.42 o 
 -10   1  17      111.30      120.81      5.04 o 
  -9   1  17        5.37        5.96      1.49 o 
  -8   1  17       22.32       33.56      2.09 o 
  -7   1  17       24.81       12.15      1.55 o 
  -6   1  17        0.56        0.33      1.09 o 
  -5   1  17       34.03       27.31      2.41 o 
  -4   1  17      990.96      963.54     15.16 o 
  -3   1  17      256.73      234.17      4.41 o 
  -2   1  17       23.63       18.10      1.29 o 
  -1   1  17        8.38        7.12      1.11 o 
   0   1  17       93.88       95.08      2.61 o 
   1   1  17       36.19       37.04      2.21 o 
   2   1  17        0.34        1.12      1.24 o 
   3   1  17       45.86       39.44      2.38 o 
   4   1  17       39.64       37.72      2.78 o 
   5   1  17        1.60        3.94      2.10 o 
   6   1  17        0.38       -1.01      1.99 o 
   7   1  17        0.98       -1.92      2.85 o 
 -14   2  17        2.71        4.65      4.16 o 
 -13   2  17        0.10        0.85      2.83 o 
 -12   2  17        5.08        5.15      2.30 o 
 -11   2  17        2.77        6.63      2.06 o 
 -10   2  17        7.23        9.14      2.05 o 
  -9   2  17       47.27       39.60      2.53 o 
  -8   2  17      132.86      122.00      4.35 o 
  -7   2  17       33.70       35.12      2.21 o 
  -6   2  17      542.65      529.58     10.08 o 
  -5   2  17      125.54      108.71      3.42 o 
  -4   2  17      164.32      152.88      3.71 o 
  -3   2  17        3.69        2.17      1.17 o 
  -2   2  17       12.20       14.46      1.95 o 
  -1   2  17        0.95        0.59      1.12 o 
   0   2  17        1.06       -0.87      1.13 o 
   1   2  17      306.25      290.32      5.95 o 
   2   2  17      137.50      133.97      3.77 o 
   3   2  17       36.31       36.77      2.27 o 
   4   2  17        7.93        9.15      1.98 o 
   5   2  17        0.20        1.01      2.02 o 
   6   2  17        0.07       -2.12      2.16 o 
 -13   3  17       78.23       75.11      4.54 o 
 -12   3  17        7.39        6.43      2.48 o 
 -11   3  17        3.61        5.39      2.28 o 
 -10   3  17       18.30       17.00      2.56 o 
  -9   3  17        1.10        2.05      1.93 o 
  -8   3  17       69.10       71.34      5.21 o 
  -7   3  17      165.84      146.07      6.10 o 
  -6   3  17      498.85      443.48      9.70 o 
  -5   3  17        7.48        8.07      1.84 o 
  -4   3  17        0.28       -0.66      1.34 o 
  -3   3  17        3.09        1.73      1.49 o 
  -2   3  17       17.77       19.31      1.96 o 
  -1   3  17      143.14      117.97      3.79 o 
   0   3  17       11.86       15.22      1.89 o 
   1   3  17       31.66       32.22      2.62 o 
   2   3  17        0.06       -1.43      1.43 o 
   3   3  17       22.66       26.30      2.49 o 
   4   3  17        7.42       10.87      2.23 o 
   5   3  17       17.66       18.66      3.05 o 
 -11   4  17       76.02       83.23      5.73 o 
 -10   4  17        7.25        8.61      2.73 o 
  -9   4  17       33.71       30.17      3.14 o 
  -8   4  17        0.31       -1.79      2.58 o 
  -7   4  17       11.64        7.53      2.88 o 
  -6   4  17        0.88        0.58      2.36 o 
  -5   4  17       11.79       16.90      3.23 o 
  -4   4  17      111.62      110.77      7.84 o 
  -3   4  17        2.47       -0.76      1.72 o 
  -2   4  17        1.90        1.35      1.60 o 
  -1   4  17        4.19        4.40      1.77 o 
   0   4  17       15.46       13.27      2.36 o 
   1   4  17       13.37       14.81      3.08 o 
   2   4  17        6.90        2.90      2.18 o 
   3   4  17        9.33        8.87      2.84 o 
  -7   5  17        1.91        5.99      5.15 o 
  -6   5  17        1.18       -2.69      2.98 o 
  -5   5  17        1.29       -0.75      2.86 o 
  -4   5  17        0.29       -0.58      3.01 o 
  -3   5  17        2.32        1.56      2.23 o 
  -2   5  17        2.08        1.89      2.33 o 
  -1   5  17        0.42        1.35      2.47 o 
   0   5  17        0.05       -0.44      2.41 o 
 -14   0  18      102.50      127.31     13.44 o 
 -13   0  18      153.19      159.96     13.67 o 
 -12   0  18       16.83       18.91      5.89 o 
 -11   0  18       41.92       53.26      7.89 o 
 -10   0  18       11.30       17.46      3.21 o 
  -9   0  18       12.62       16.59      3.99 o 
  -8   0  18       18.45       16.38      2.43 o 
  -7   0  18        0.33       -0.30      1.69 o 
  -6   0  18      245.23      273.54      8.42 o 
  -5   0  18        0.00        2.23      1.39 o 
  -4   0  18      285.11      294.62      6.51 o 
  -3   0  18       45.35       39.88      2.25 o 
  -2   0  18     3114.73     3120.92     54.05 o 
  -1   0  18      448.59      453.03     10.44 o 
   0   0  18       38.97       53.49      3.37 o 
   1   0  18        1.67        4.20      2.03 o 
   2   0  18        0.21        0.42      1.98 o 
   3   0  18       15.60       15.44      2.83 o 
   4   0  18        0.63        5.22      2.54 o 
   5   0  18      145.70      147.34     12.02 o 
   6   0  18       62.62       70.21      6.64 o 
 -14   1  18        6.27       -1.59      6.03 o 
 -13   1  18        4.84        9.95      4.05 o 
 -12   1  18       32.47       35.30      5.26 o 
 -11   1  18       55.41       57.78      4.44 o 
 -10   1  18       80.63       82.69      5.04 o 
  -9   1  18        7.93        9.68      1.73 o 
  -8   1  18       47.52       47.23      2.41 o 
  -7   1  18        6.65        7.87      1.46 o 
  -6   1  18      147.45      161.25      4.64 o 
  -5   1  18        0.25        0.14      1.25 o 
  -4   1  18      833.95      812.21     13.07 o 
  -3   1  18        0.66       -0.17      0.87 o 
  -2   1  18        5.49        5.11      1.20 o 
  -1   1  18        2.55        2.51      1.17 o 
   0   1  18      276.43      300.78      6.31 o 
   1   1  18       37.38       42.15      2.50 o 
   2   1  18        1.63        2.08      1.45 o 
   3   1  18      103.70      111.10      3.75 o 
   4   1  18       26.03       29.94      2.69 o 
   5   1  18        1.55       -0.04      2.00 o 
   6   1  18        0.01        1.64      2.16 o 
 -14   2  18        7.39        7.69      6.03 o 
 -13   2  18        0.89       -0.72      3.56 o 
 -12   2  18        3.69        8.94      3.12 o 
 -11   2  18        1.50       -0.90      1.85 o 
 -10   2  18        0.09       -0.54      1.54 o 
  -9   2  18        2.13       -0.02      1.46 o 
  -8   2  18      209.95      198.66      5.78 o 
  -7   2  18       33.18       34.20      2.26 o 
  -6   2  18       20.32       16.35      2.57 o 
  -5   2  18      237.05      207.16      6.69 o 
  -4   2  18        0.63        0.93      1.27 o 
  -3   2  18        1.36        0.24      1.18 o 
  -2   2  18        0.02        1.99      1.27 o 
  -1   2  18       10.16        6.85      1.50 o 
   0   2  18        3.32        0.78      1.48 o 
   1   2  18       38.98       34.76      2.16 o 
   2   2  18       16.43       19.63      2.46 o 
   3   2  18       11.69       12.89      2.32 o 
   4   2  18        0.28       -1.06      2.59 o 
   5   2  18        9.00       11.86      2.52 o 
   6   2  18        5.23       11.05      4.47 o 
 -12   3  18        5.93        4.84      2.41 o 
 -11   3  18        3.06        2.13      2.12 o 
 -10   3  18        0.23        0.20      1.90 o 
  -9   3  18        0.36        0.67      1.84 o 
  -8   3  18       78.22       77.04      5.07 o 
  -7   3  18       21.65       19.38      2.48 o 
  -6   3  18      230.57      214.97      6.04 o 
  -5   3  18       15.31       17.28      2.40 o 
  -4   3  18        2.23        2.03      1.75 o 
  -3   3  18       52.12       49.53      2.65 o 
  -2   3  18        5.27        4.49      1.55 o 
  -1   3  18        1.70        0.37      1.36 o 
   0   3  18        2.85        2.83      1.57 o 
   1   3  18        6.67        6.41      1.91 o 
   2   3  18        0.70       -0.28      1.66 o 
   3   3  18        0.02        1.93      1.85 o 
   4   3  18        0.82        3.15      2.34 o 
 -11   4  18       25.57       27.16      3.42 o 
 -10   4  18      124.83      120.40      9.88 o 
  -9   4  18       29.97       31.04      3.22 o 
  -8   4  18        5.46        1.78      3.42 o 
  -7   4  18        1.61       -1.59      2.35 o 
  -6   4  18        7.42        8.71      2.94 o 
  -5   4  18       28.93       32.06      3.52 o 
  -4   4  18      116.41      109.40      4.53 o 
  -3   4  18       21.22       19.18      2.28 o 
  -2   4  18        1.30       -1.60      1.60 o 
  -1   4  18       23.53       26.48      2.49 o 
   0   4  18        2.47        1.84      1.96 o 
   1   4  18        0.20        0.15      1.95 o 
   2   4  18        0.27       -0.64      2.02 o 
   3   4  18        4.09       -5.24      5.24 o 
  -7   5  18        0.04       -0.09      3.12 o 
  -6   5  18        2.74        2.57      3.05 o 
  -5   5  18       14.92        9.30      5.89 o 
  -4   5  18        0.86        0.44      3.03 o 
  -3   5  18        1.36       -0.34      2.40 o 
  -2   5  18       50.29       54.72      6.32 o 
  -1   5  18        0.09        4.13      2.60 o 
 -14   1  19        4.04        6.70     10.44 o 
 -13   1  19        5.79       10.21      4.32 o 
 -12   1  19       22.84       16.95      4.33 o 
 -11   1  19      146.80      134.74      6.38 o 
 -10   1  19       11.18        9.49      2.33 o 
  -9   1  19       22.29       22.74      2.19 o 
  -8   1  19        0.32        1.26      1.32 o 
  -7   1  19        1.58        2.82      1.35 o 
  -6   1  19       40.34       43.35      2.27 o 
  -5   1  19        5.64        4.38      1.19 o 
  -4   1  19      110.84      115.88      2.99 o 
  -3   1  19      211.86      200.24      4.41 o 
  -2   1  19       25.58       25.06      2.18 o 
  -1   1  19        0.34       -1.07      1.31 o 
   0   1  19      341.14      380.04      7.15 o 
   1   1  19       84.95       87.93      4.25 o 
   2   1  19       14.91       14.86      1.90 o 
   3   1  19       24.33       20.93      2.20 o 
   4   1  19        0.01       -1.90      2.09 o 
   5   1  19        1.74        1.88      2.15 o 
   6   1  19        1.14       -0.24      2.88 o 
 -13   2  19       58.19       56.70      8.06 o 
 -12   2  19       14.29        8.63      3.22 o 
 -11   2  19        1.11       -1.85      1.85 o 
 -10   2  19       28.93       25.77      2.31 o 
  -9   2  19       33.96       29.20      2.68 o 
  -8   2  19        3.05        1.48      1.62 o 
  -7   2  19       40.60       41.80      2.47 o 
  -6   2  19      438.51      435.35      8.78 o 
  -5   2  19      150.92      147.22      4.19 o 
  -4   2  19       79.67       80.77      3.05 o 
  -3   2  19        0.21       -0.24      1.22 o 
  -2   2  19       28.82       30.44      2.55 o 
  -1   2  19       24.80       21.24      1.96 o 
   0   2  19        1.30        2.26      1.33 o 
   1   2  19        1.02        0.42      1.38 o 
   2   2  19       72.50       91.23      3.61 o 
   3   2  19       60.29       64.30      3.72 o 
   4   2  19        0.01        1.04      2.91 o 
   5   2  19        1.20        2.34      3.23 o 
 -12   3  19        1.57        1.21      2.27 o 
 -11   3  19        0.10       -1.40      2.07 o 
 -10   3  19        0.04       -1.62      1.87 o 
  -9   3  19       33.23       38.05      3.51 o 
  -8   3  19      230.12      223.05      6.58 o 
  -7   3  19       14.59       14.16      2.47 o 
  -6   3  19       16.45       18.45      2.26 o 
  -5   3  19        7.67        6.75      1.82 o 
  -4   3  19        5.42        7.50      1.70 o 
  -3   3  19        0.27        2.86      1.49 o 
  -2   3  19        1.82        2.70      1.54 o 
  -1   3  19       23.15       18.71      2.14 o 
   0   3  19        2.50        0.44      1.56 o 
   1   3  19       17.66       15.44      2.38 o 
   2   3  19        0.65        0.76      1.79 o 
   3   3  19        2.19        6.96      2.09 o 
   4   3  19        4.84        4.57      2.48 o 
 -10   4  19       16.06        9.89      2.76 o 
  -9   4  19        0.47        0.49      2.62 o 
  -8   4  19       15.73       18.29      3.45 o 
  -7   4  19        0.01        3.06      2.65 o 
  -6   4  19        2.66        1.04      2.83 o 
  -5   4  19       16.90       11.80      2.35 o 
  -4   4  19       25.32       19.59      3.27 o 
  -3   4  19        0.76        1.06      1.67 o 
  -2   4  19        6.26        4.65      1.93 o 
  -1   4  19        0.06       -1.14      1.84 o 
   0   4  19        3.44        3.00      2.13 o 
   1   4  19        0.43        0.37      1.87 o 
   2   4  19        5.91        6.25      2.72 o 
  -6   5  19        0.19       -0.37      2.93 o 
  -5   5  19        4.61        6.13      3.39 o 
  -4   5  19        6.74        5.80      3.26 o 
  -3   5  19       31.10       31.67      4.96 o 
 -14   0  20        8.84       12.32      6.40 o 
 -13   0  20       24.23       35.68      8.17 o 
 -12   0  20        1.99       -0.37      4.01 o 
 -11   0  20        1.23       -2.61      3.59 o 
 -10   0  20        0.33        5.14      3.50 o 
  -9   0  20      595.60      520.24     17.70 o 
  -8   0  20       70.94       52.07      3.67 o 
  -7   0  20       31.25       20.53      2.80 o 
  -6   0  20       14.39       13.06      4.10 o 
  -5   0  20        0.00       -0.52      1.45 o 
  -4   0  20      127.81      138.31      4.73 o 
  -3   0  20        3.61        3.11      1.49 o 
  -2   0  20      620.91      662.55     16.77 o 
  -1   0  20      352.18      375.19     10.59 o 
   0   0  20       84.21       99.46      4.78 o 
   1   0  20        0.38       -0.18      2.04 o 
   2   0  20        4.22        1.96      2.29 o 
   3   0  20        3.88        3.37      2.48 o 
   4   0  20        9.43       14.90      3.16 o 
   5   0  20        5.83        7.95      3.90 o 
 -14   1  20       28.79       33.01      8.52 o 
 -13   1  20       35.27       38.94      5.82 o 
 -12   1  20        0.13       -2.22      2.29 o 
 -11   1  20      155.35      160.97      6.15 o 
 -10   1  20        0.95       -0.19      1.78 o 
  -9   1  20       56.28       48.46      2.84 o 
  -8   1  20        2.90        0.18      1.29 o 
  -7   1  20       31.61       24.15      1.97 o 
  -6   1  20        2.78        2.64      1.36 o 
  -5   1  20        4.58        4.39      1.44 o 
  -4   1  20      790.70      792.96     12.14 o 
  -3   1  20       75.17       73.87      2.91 o 
  -2   1  20      330.27      346.32      6.60 o 
  -1   1  20        6.19        7.88      1.50 o 
   0   1  20        4.99        5.38      1.62 o 
   1   1  20        7.04        7.12      1.96 o 
   2   1  20        0.49       -0.25      1.55 o 
   3   1  20        7.70        4.30      1.90 o 
   4   1  20        0.53        1.15      2.06 o 
   5   1  20        3.36       -0.39      2.75 o 
 -13   2  20       14.15        8.49      4.44 o 
 -12   2  20        2.96        5.96      3.11 o 
 -11   2  20        0.13        0.19      2.10 o 
 -10   2  20       33.45       26.50      2.41 o 
  -9   2  20       26.81       21.02      2.48 o 
  -8   2  20       17.59       14.56      1.93 o 
  -7   2  20        0.27        1.15      1.50 o 
  -6   2  20      509.66      523.11     10.24 o 
  -5   2  20        2.84        2.21      1.57 o 
  -4   2  20       54.39       53.35      3.04 o 
  -3   2  20        6.41        7.80      1.61 o 
  -2   2  20        2.13        2.72      1.45 o 
  -1   2  20        3.57        2.93      1.45 o 
   0   2  20       30.44       40.56      3.61 o 
   1   2  20       29.63       23.73      2.06 o 
   2   2  20       91.80       92.47      4.79 o 
   3   2  20        2.72        3.16      2.50 o 
   4   2  20        0.67        2.54      2.53 o 
 -12   3  20        0.57        0.73      2.35 o 
 -11   3  20        7.37        4.93      2.34 o 
 -10   3  20        8.74        6.59      2.28 o 
  -9   3  20        8.48        9.88      2.28 o 
  -8   3  20      189.74      181.66      9.60 o 
  -7   3  20       20.90       25.72      4.16 o 
  -6   3  20        1.20        0.19      1.67 o 
  -5   3  20       25.13       23.60      2.47 o 
  -4   3  20        0.15       -0.32      1.46 o 
  -3   3  20        0.44        1.07      1.51 o 
  -2   3  20       11.25       11.52      1.90 o 
  -1   3  20       24.48       17.22      2.13 o 
   0   3  20        7.42        8.88      1.90 o 
   1   3  20        0.56        1.31      1.94 o 
   2   3  20       17.69       16.57      2.68 o 
   3   3  20        0.67       -2.01      2.16 o 
 -10   4  20        2.84        3.34      2.84 o 
  -9   4  20        0.45       -1.76      2.51 o 
  -8   4  20        1.84       -0.49      2.66 o 
  -7   4  20        1.48        2.09      2.55 o 
  -6   4  20        0.11        0.73      2.15 o 
  -5   4  20        0.01       -1.79      1.79 o 
  -4   4  20        6.90        4.77      2.09 o 
  -3   4  20       28.24       24.95      2.54 o 
  -2   4  20        4.31        4.22      1.94 o 
  -1   4  20        3.40        1.96      2.09 o 
   0   4  20        0.29        0.05      2.09 o 
   1   4  20        0.17       -2.08      2.08 o 
 -14   1  21       32.31       38.40      8.02 o 
 -13   1  21        1.43       -2.45      3.31 o 
 -12   1  21        0.72       -2.80      2.80 o 
 -11   1  21        0.12        0.61      1.94 o 
 -10   1  21       14.45        9.16      2.34 o 
  -9   1  21       34.36       32.37      2.52 o 
  -8   1  21       19.11       23.56      2.46 o 
  -7   1  21      381.26      307.90      6.77 o 
  -6   1  21       64.14       59.10      2.72 o 
  -5   1  21      148.32      151.23      4.63 o 
  -4   1  21      537.07      545.70     10.29 o 
  -3   1  21        0.49        0.04      1.45 o 
  -2   1  21       10.82        9.62      1.55 o 
  -1   1  21       13.66       11.64      1.65 o 
   0   1  21       91.42      101.88      3.65 o 
   1   1  21       41.50       43.38      3.39 o 
   2   1  21       25.94       23.24      2.56 o 
   3   1  21       18.09       16.09      4.04 o 
   4   1  21        0.21        1.41      2.17 o 
 -13   2  21        3.86        4.66      4.19 o 
 -12   2  21      125.30      113.90      6.78 o 
 -11   2  21       29.36       34.33      3.47 o 
 -10   2  21        0.72        2.30      1.76 o 
  -9   2  21       88.06       89.69      5.74 o 
  -8   2  21       15.14       15.98      2.02 o 
  -7   2  21       50.39       46.99      2.80 o 
  -6   2  21      203.81      206.79      5.88 o 
  -5   2  21       30.38       26.46      2.84 o 
  -4   2  21        0.05        1.54      1.40 o 
  -3   2  21        0.24       -1.36      1.36 o 
  -2   2  21        0.49       -0.54      1.38 o 
  -1   2  21        3.22        2.08      1.49 o 
   0   2  21       56.02       50.75      2.96 o 
   1   2  21       19.30       18.24      2.04 o 
   2   2  21        0.21        1.45      3.39 o 
   3   2  21        2.08        6.29      2.98 o 
   4   2  21        3.07        6.67      3.53 o 
 -12   3  21        0.72       -0.40      2.31 o 
 -11   3  21        3.90        6.43      2.52 o 
 -10   3  21       63.50       59.48      3.82 o 
  -9   3  21       22.73       29.81      4.13 o 
  -8   3  21        0.07       -1.91      1.91 o 
  -7   3  21        0.03       -1.42      2.13 o 
  -6   3  21        1.91        2.59      1.85 o 
  -5   3  21       28.05       28.90      2.65 o 
  -4   3  21        3.74        4.08      1.68 o 
  -3   3  21        1.29        1.84      1.64 o 
  -2   3  21        0.39       -1.52      1.52 o 
  -1   3  21        7.79        6.17      1.84 o 
   0   3  21        0.22       -1.59      1.59 o 
   1   3  21        1.34       -1.41      1.94 o 
   2   3  21        4.53        2.27      2.33 o 
 -10   4  21        0.20        1.00      6.08 o 
  -9   4  21        0.18        4.02      3.21 o 
  -8   4  21        0.10        3.43      4.40 o 
  -7   4  21        1.80        0.41      2.39 o 
  -6   4  21        4.44        2.17      2.39 o 
  -5   4  21       19.20       19.72      2.72 o 
  -4   4  21       12.60       12.52      2.41 o 
  -3   4  21        1.63       -2.11      2.11 o 
  -2   4  21        0.03        0.07      1.87 o 
  -1   4  21        0.21        0.23      2.12 o 
   0   4  21        8.39       11.43      2.99 o 
 -14   0  22        5.56        0.49      5.08 o 
 -13   0  22       39.61       45.85      8.55 o 
 -12   0  22       10.14        8.85      5.40 o 
 -11   0  22       81.89       75.51     11.15 o 
 -10   0  22       73.16       59.33      5.05 o 
  -9   0  22       56.92       59.48      7.80 o 
  -8   0  22      196.85      169.56      6.66 o 
  -7   0  22       26.15       23.57      2.83 o 
  -6   0  22       34.04       41.41      5.35 o 
  -5   0  22      175.31      153.35      6.09 o 
  -4   0  22      214.08      207.37      6.27 o 
  -3   0  22      631.14      665.01     17.37 o 
  -2   0  22     1301.13     1434.66     41.08 o 
  -1   0  22       61.57       66.65      4.21 o 
   0   0  22        9.88        9.67      2.63 o 
   1   0  22        4.16        3.14      2.48 o 
   2   0  22        1.44        2.81      2.62 o 
   3   0  22        8.54        8.86      3.41 o 
   4   0  22       27.07       30.28      4.84 o 
 -14   1  22       10.28        8.08      4.58 o 
 -13   1  22        3.84       -0.07      6.58 o 
 -12   1  22        1.16        2.01      2.56 o 
 -11   1  22        6.67        9.23      2.50 o 
 -10   1  22       16.08       16.05      2.60 o 
  -9   1  22       23.90       20.34      2.27 o 
  -8   1  22       15.70       10.61      1.89 o 
  -7   1  22       21.04       19.81      1.98 o 
  -6   1  22      106.75      102.11      3.51 o 
  -5   1  22       25.65       22.50      1.85 o 
  -4   1  22      142.72      150.58      4.30 o 
  -3   1  22        0.63        1.54      1.48 o 
  -2   1  22       28.11       31.39      2.11 o 
  -1   1  22       96.72      105.32      3.69 o 
   0   1  22      283.96      311.44      8.59 o 
   1   1  22        6.77        9.76      2.16 o 
   2   1  22        0.67       -0.08      1.97 o 
   3   1  22       13.83        8.98      2.69 o 
   4   1  22        1.18       -0.03      2.52 o 
 -13   2  22        0.06       -3.53      5.60 o 
 -12   2  22       36.75       40.70      6.02 o 
 -11   2  22        1.73       -0.62      2.08 o 
 -10   2  22        9.34        5.87      2.42 o 
  -9   2  22       16.90       23.04      2.60 o 
  -8   2  22       26.47       27.18      2.38 o 
  -7   2  22        0.80        0.64      1.50 o 
  -6   2  22        9.57       10.81      2.05 o 
  -5   2  22      128.91      123.03      5.03 o 
  -4   2  22        0.20        1.76      1.50 o 
  -3   2  22        5.44        4.97      1.65 o 
  -2   2  22        0.69       -0.56      1.49 o 
  -1   2  22        5.48        8.31      1.85 o 
   0   2  22        3.40        1.73      1.70 o 
   1   2  22        1.15        3.73      1.91 o 
   2   2  22       62.66       62.32      4.18 o 
   3   2  22        4.50        2.23      2.72 o 
 -12   3  22        0.17       -2.92      2.92 o 
 -11   3  22        3.53        4.46      2.43 o 
 -10   3  22       19.84       28.47      2.79 o 
  -9   3  22        8.50        6.85      2.26 o 
  -8   3  22       13.51       15.29      2.75 o 
  -7   3  22       23.70       27.04      3.14 o 
  -6   3  22        0.06       -0.08      1.79 o 
  -5   3  22        1.55        0.67      1.82 o 
  -4   3  22       11.65        8.97      1.94 o 
  -3   3  22       42.73       38.83      2.75 o 
  -2   3  22        6.22        4.11      1.81 o 
  -1   3  22        1.29       -0.06      1.70 o 
   0   3  22        0.29        1.56      2.41 o 
   1   3  22        1.17        0.17      2.48 o 
   2   3  22       11.71       14.62      3.25 o 
  -9   4  22        4.34        2.19      3.06 o 
  -8   4  22       25.26       28.88      4.20 o 
  -7   4  22        2.17        0.09      3.17 o 
  -6   4  22        0.10       -1.25      2.27 o 
  -5   4  22        1.21       -2.00      2.00 o 
  -4   4  22        4.00        4.24      2.26 o 
  -3   4  22        6.18        6.01      2.88 o 
  -2   4  22        0.52        0.74      1.95 o 
  -1   4  22        0.63       -1.32      2.48 o 
 -13   1  23        0.01       -0.86      3.30 o 
 -12   1  23        5.07        1.73      2.46 o 
 -11   1  23       87.86       80.33      4.61 o 
 -10   1  23       12.09        8.11      2.32 o 
  -9   1  23       35.36       30.55      2.63 o 
  -8   1  23       28.45       27.55      2.48 o 
  -7   1  23        5.31        3.59      1.51 o 
  -6   1  23        3.37        1.49      1.61 o 
  -5   1  23       13.70       15.76      2.19 o 
  -4   1  23       13.17       11.70      1.84 o 
  -3   1  23       53.71       58.88      2.88 o 
  -2   1  23       23.57       23.83      2.97 o 
  -1   1  23       60.25       73.10      5.22 o 
   0   1  23       95.30      112.83      7.04 o 
   1   1  23        6.31        6.39      2.16 o 
   2   1  23        0.49        1.87      2.14 o 
   3   1  23        0.35       -1.28      2.43 o 
 -13   2  23       28.14       25.10      6.09 o 
 -12   2  23        1.66        1.90      2.37 o 
 -11   2  23        3.95        7.45      2.61 o 
 -10   2  23        1.72        1.53      2.13 o 
  -9   2  23       23.56       17.98      2.51 o 
  -8   2  23       45.90       40.30      3.17 o 
  -7   2  23      207.93      188.38      5.79 o 
  -6   2  23       10.51        4.70      2.48 o 
  -5   2  23       16.17       14.67      1.99 o 
  -4   2  23       29.49       40.79      2.61 o 
  -3   2  23        1.09       -0.25      1.55 o 
  -2   2  23        6.45        7.60      1.88 o 
  -1   2  23       16.97       15.12      2.10 o 
   0   2  23       26.53       25.59      2.51 o 
   1   2  23       51.21       62.34      3.75 o 
   2   2  23       52.59       45.86      5.78 o 
 -11   3  23       19.60       20.80      3.07 o 
 -10   3  23       81.09       82.52      5.61 o 
  -9   3  23       38.02       33.90      3.56 o 
  -8   3  23        1.83        2.32      2.23 o 
  -7   3  23        4.03        1.32      1.98 o 
  -6   3  23        0.00        1.28      1.92 o 
  -5   3  23       17.19       13.74      2.41 o 
  -4   3  23       12.62       13.58      3.22 o 
  -3   3  23       13.50       16.92      2.27 o 
  -2   3  23        9.14        9.72      2.06 o 
  -1   3  23        2.70        1.37      2.03 o 
   0   3  23        0.57       -0.24      2.05 o 
   1   3  23        1.41       -2.38      2.38 o 
  -8   4  23       58.29       54.60      5.27 o 
  -7   4  23        2.83        0.34      2.54 o 
  -6   4  23       11.81       10.01      2.95 o 
  -5   4  23        0.49        1.12      2.52 o 
  -4   4  23        2.03        0.01      2.10 o 
  -3   4  23        3.97        6.76      2.46 o 
  -2   4  23        7.49       10.84      2.68 o 
 -13   0  24        0.13        2.86      5.03 o 
 -12   0  24       23.17       28.46      7.17 o 
 -11   0  24       18.05       21.13      3.93 o 
 -10   0  24      117.56       94.46      6.50 o 
  -9   0  24      240.58      189.42      7.41 o 
  -8   0  24        5.11        6.46      2.36 o 
  -7   0  24        0.17       -1.85      1.85 o 
  -6   0  24        8.50       13.81      2.69 o 
  -5   0  24        2.23        0.66      2.07 o 
  -4   0  24       20.38       25.89      3.14 o 
  -3   0  24      105.96      123.80      7.25 o 
  -2   0  24       68.59       69.94      5.81 o 
  -1   0  24        6.96       10.80      3.77 o 
   0   0  24        7.06        8.34      3.80 o 
   1   0  24        4.38        2.37      3.81 o 
   2   0  24       11.80       14.04      3.35 o 
   3   0  24        0.07        0.54      3.66 o 
 -13   1  24       18.43       11.94      4.39 o 
 -12   1  24       25.49       20.98      3.57 o 
 -11   1  24        8.95        6.63      2.39 o 
 -10   1  24        1.05        0.39      1.70 o 
  -9   1  24        6.12        7.55      1.93 o 
  -8   1  24       13.61       15.14      2.15 o 
  -7   1  24       55.44       46.91      2.98 o 
  -6   1  24       63.63       67.95      5.40 o 
  -5   1  24       54.44       53.97      3.19 o 
  -4   1  24        4.29        6.70      1.99 o 
  -3   1  24        1.10        0.53      1.64 o 
  -2   1  24        4.58        3.59      1.90 o 
  -1   1  24        6.87        8.33      2.17 o 
   0   1  24       12.10       17.09      2.49 o 
   1   1  24        7.54        8.58      2.38 o 
   2   1  24        1.83        1.61      2.22 o 
 -12   2  24       15.70       20.41      3.26 o 
 -11   2  24        5.94        3.63      2.44 o 
 -10   2  24       13.15       12.98      2.79 o 
  -9   2  24        1.74        2.21      1.86 o 
  -8   2  24        3.56        5.17      1.95 o 
  -7   2  24        0.16       -1.80      1.80 o 
  -6   2  24       23.81       27.09      2.61 o 
  -5   2  24        0.11        0.39      1.58 o 
  -4   2  24        7.43        4.28      1.78 o 
  -3   2  24        0.38        2.32      1.68 o 
  -2   2  24        0.00       -1.15      1.63 o 
  -1   2  24        2.27        3.36      1.93 o 
   0   2  24        0.23       -0.25      2.03 o 
   1   2  24       17.74       19.90      3.71 o 
   2   2  24       11.62       30.60      7.84 o 
 -11   3  24        1.58        4.84      2.58 o 
 -10   3  24        0.52       -1.07      2.37 o 
  -9   3  24        2.19        2.11      2.32 o 
  -8   3  24        8.28        6.12      2.63 o 
  -7   3  24        8.59        6.57      2.30 o 
  -6   3  24        0.02       -1.89      1.91 o 
  -5   3  24       35.30       44.37      3.35 o 
  -4   3  24        8.42        6.70      2.01 o 
  -3   3  24       16.22       19.77      2.48 o 
  -2   3  24        2.39        5.05      1.99 o 
  -1   3  24        1.08        1.82      1.93 o 
   0   3  24        0.83        0.72      2.47 o 
  -7   4  24       12.97       13.63      3.75 o 
  -6   4  24        2.27        2.16      2.61 o 
  -5   4  24        8.79        9.49      2.65 o 
  -4   4  24        0.02       -0.08      2.25 o 
 -13   1  25        9.18        8.32      4.12 o 
 -12   1  25        4.08        5.10      3.13 o 
 -11   1  25        0.07        4.38      2.37 o 
 -10   1  25       10.55        7.08      2.02 o 
  -9   1  25        0.17        0.12      1.64 o 
  -8   1  25        7.50        6.67      1.87 o 
  -7   1  25       36.71       26.51      2.53 o 
  -6   1  25        9.94        9.26      2.13 o 
  -5   1  25        4.98        3.92      1.94 o 
  -4   1  25       11.68       14.49      3.31 o 
  -3   1  25        0.25       -1.65      1.65 o 
  -2   1  25        0.79        0.36      2.14 o 
  -1   1  25       35.52       43.95      3.96 o 
   0   1  25       12.50       16.06      2.65 o 
   1   1  25        0.10       -0.51      2.14 o 
   2   1  25        0.72        2.11      2.72 o 
 -12   2  25       21.48       17.61      3.24 o 
 -11   2  25        2.35        0.88      2.33 o 
 -10   2  25       13.01       16.77      3.18 o 
  -9   2  25        0.02       -1.11      2.03 o 
  -8   2  25       10.86       10.85      2.21 o 
  -7   2  25        0.72        3.15      1.93 o 
  -6   2  25       35.88       34.60      2.93 o 
  -5   2  25       30.37       31.17      2.55 o 
  -4   2  25        1.82        1.96      1.79 o 
  -3   2  25        6.16        9.03      2.01 o 
  -2   2  25        0.18       -0.41      1.77 o 
  -1   2  25        2.64        4.38      2.18 o 
   0   2  25        4.82        6.13      2.70 o 
   1   2  25        0.18        5.25      3.33 o 
 -10   3  25       63.13       69.33      6.40 o 
  -9   3  25        0.06       -0.92      2.30 o 
  -8   3  25        7.15        3.31      2.57 o 
  -7   3  25        8.28        8.38      2.86 o 
  -6   3  25        3.77       -0.26      2.05 o 
  -5   3  25        4.76        9.03      2.44 o 
  -4   3  25        0.00       -0.87      1.82 o 
  -3   3  25        8.75       10.08      2.40 o 
  -2   3  25        0.59        3.79      2.03 o 
  -1   3  25        0.50        1.46      2.56 o 
 -13   0  26        2.93        5.05      5.01 o 
 -12   0  26        0.03        3.10      4.80 o 
 -11   0  26       14.32       23.36      4.13 o 
 -10   0  26        3.70        7.61      3.08 o 
  -9   0  26       12.67       14.90      4.54 o 
  -8   0  26        6.82        9.08      2.70 o 
  -7   0  26       21.54       23.79      3.19 o 
  -6   0  26       65.51       75.40      4.71 o 
  -5   0  26        8.43       12.74      4.94 o 
  -4   0  26        5.85        8.83      4.91 o 
  -3   0  26        0.67       -1.37      3.05 o 
  -2   0  26        0.96        0.62      3.38 o 
  -1   0  26        0.39        1.52      3.51 o 
   0   0  26        0.60        2.77      3.71 o 
   1   0  26        2.72        4.58      3.85 o 
 -12   1  26        7.66        5.93      2.97 o 
 -11   1  26       11.13        7.07      2.55 o 
 -10   1  26        0.23       -0.42      1.76 o 
  -9   1  26       14.27       10.65      2.18 o 
  -8   1  26       75.17       72.37      4.41 o 
  -7   1  26       10.51        8.72      2.37 o 
  -6   1  26       23.85       28.61      3.55 o 
  -5   1  26       15.62       19.53      2.48 o 
  -4   1  26        0.49       -1.43      1.85 o 
  -3   1  26        4.38        2.21      2.32 o 
  -2   1  26       10.76       11.37      3.16 o 
  -1   1  26        2.66       -0.38      2.79 o 
   0   1  26        0.42        0.42      2.28 o 
   1   1  26        0.17       -2.29      2.29 o 
 -11   2  26       11.84       12.16      2.95 o 
 -10   2  26        0.00        1.63      2.29 o 
  -9   2  26        0.65        4.23      3.35 o 
  -8   2  26        5.18        3.24      2.03 o 
  -7   2  26       10.98       10.51      2.33 o 
  -6   2  26       16.99       12.09      2.40 o 
  -5   2  26       62.35       65.24      4.19 o 
  -4   2  26        1.12        1.47      1.89 o 
  -3   2  26       13.42       25.55      2.59 o 
  -2   2  26        0.01       -1.47      1.83 o 
  -1   2  26        1.43        3.53      2.64 o 
   0   2  26        2.54        4.64      2.74 o 
  -9   3  26        9.35       11.04      3.00 o 
  -8   3  26        0.23       -1.64      2.40 o 
  -7   3  26        7.44        8.47      2.43 o 
  -6   3  26        0.13       -0.95      2.60 o 
  -5   3  26        1.61        3.26      2.30 o 
  -4   3  26        1.07       -2.24      3.31 o 
  -3   3  26       11.71       16.31      2.58 o 
  -2   3  26        0.27       -2.68      2.68 o 
 -12   1  27        0.00        0.01      2.79 o 
 -11   1  27        0.42        1.28      2.23 o 
 -10   1  27        1.02       -0.79      1.87 o 
  -9   1  27       19.69       23.66      2.75 o 
  -8   1  27        0.83        3.37      2.18 o 
  -7   1  27        7.48        7.52      2.32 o 
  -6   1  27        3.71        6.58      2.29 o 
  -5   1  27        0.55       -0.16      1.92 o 
  -4   1  27       18.02       16.60      2.86 o 
  -3   1  27       10.01       15.14      4.36 o 
  -2   1  27        0.64        2.33      2.80 o 
  -1   1  27        2.64        3.11      3.07 o 
   0   1  27        3.15        2.97      3.17 o 
 -11   2  27        2.98        2.59      2.45 o 
 -10   2  27        5.79        6.02      3.08 o 
  -9   2  27       17.93       16.20      4.05 o 
  -8   2  27        0.00        3.32      2.36 o 
  -7   2  27        0.50        3.47      2.12 o 
  -6   2  27       12.70       13.11      2.61 o 
  -5   2  27        8.61        9.85      2.44 o 
  -4   2  27        1.02        1.82      2.00 o 
  -3   2  27        1.36        0.35      1.93 o 
  -2   2  27       16.45       22.60      2.94 o 
  -1   2  27        0.31       -2.59      2.59 o 
  -8   3  27        0.71       -1.56      2.55 o 
  -7   3  27        0.14        0.23      2.25 o 
  -6   3  27        0.10       -2.55      2.55 o 
  -5   3  27       12.89       17.15      2.91 o 
  -4   3  27       33.23       38.66      3.23 o 
 -12   0  28       16.72       19.91      6.94 o 
 -11   0  28       18.36        5.53      3.36 o 
 -10   0  28        0.00       -2.15      2.93 o 
  -9   0  28        0.92        2.73      2.52 o 
  -8   0  28        0.30        1.48      2.45 o 
  -7   0  28        2.04        4.81      2.99 o 
  -6   0  28        8.63       20.70      5.54 o 
  -5   0  28        5.40        6.43      4.73 o 
  -4   0  28       10.30       16.32      5.92 o 
  -3   0  28        0.02        3.24      5.24 o 
  -2   0  28        1.70        9.53      3.98 o 
  -1   0  28       60.25       77.08      6.85 o 
 -11   1  28        5.95        6.21      2.70 o 
 -10   1  28        0.08       -0.60      1.89 o 
  -9   1  28       19.98       18.02      2.56 o 
  -8   1  28       36.94       40.92      3.46 o 
  -7   1  28        2.68        0.39      2.11 o 
  -6   1  28        0.18        0.46      2.16 o 
  -5   1  28        0.01        0.09      2.02 o 
  -4   1  28        7.09       12.48      3.28 o 
  -3   1  28       20.34       21.19      3.70 o 
  -2   1  28        2.63        2.13      3.11 o 
  -1   1  28        0.38       -0.56      3.06 o 
 -10   2  28       24.05       26.84      4.92 o 
  -9   2  28        0.23       -0.44      2.61 o 
  -8   2  28        0.03       -1.76      2.17 o 
  -7   2  28        7.51        7.38      2.40 o 
  -6   2  28        0.37        0.06      2.14 o 
  -5   2  28        0.31        0.29      2.24 o 
  -4   2  28        0.44        1.57      2.36 o 
  -3   2  28        5.34       10.49      2.91 o 
 -10   1  29        6.93       13.45      2.61 o 
  -9   1  29        9.24       16.39      2.96 o 
  -8   1  29       52.75       64.15      6.51 o 
  -7   1  29        0.18        0.65      2.26 o 
  -6   1  29        3.49        2.02      2.42 o 
  -5   1  29        1.12        1.64      3.07 o 
  -4   1  29        1.30       -1.04      2.86 o 
  -3   1  29        0.59        0.35      3.13 o 
  -9   2  29        0.86       -0.58      5.45 o 
  -8   2  29        0.15        0.24      2.37 o 
  -7   2  29        0.32        1.31      2.27 o 
  -6   2  29        4.28        4.18      2.43 o 
  -5   2  29        0.21       -0.69      2.32 o 
  -4   2  29        5.95       13.02      7.01 o 
 -10   0  30        0.01       -0.76      3.04 o 
  -9   0  30       18.43       24.04      4.42 o 
  -8   0  30        2.14        3.15      2.84 o 
  -7   0  30      114.48      143.78     11.88 o 
  -6   0  30      152.33      181.27     13.48 o 
  -5   0  30        2.05        1.35      4.75 o 
  -4   0  30       16.16       20.28      6.73 o 
  -9   1  30        8.75       10.42      2.92 o 
  -8   1  30       11.30       12.39      2.84 o 
  -7   1  30        0.02       -2.24      2.24 o 
  -6   1  30        0.22        0.46      3.89 o 
  -5   1  30       32.21       52.36      5.88 o 
  -4   1  30       56.08       69.68      5.49 o 
                                                 
